# Supplementary material for: Scent rhythms in twilight-flowering Passiflora pohlii: osmophore structure and terpenoid volatiles
Source: AoB Plants. 2026 Jun 22;18(4):plag030. doi: 10.1093/aobpla/plag030 (PMC13346110; doi:10.1093/aobpla/plag030)
Supplement: plag030_Supplementary_Data [file plag030_supplementary_data.xlsx]

## Sheet: Compound Percentages
		Mayorquin, 2025	Lindenberg, 2000	Clifford, 2017	Lindenberg, 2000	Lindenberg, 2000	Lindenberg, 2000	Clifford, 2017	Lindenberg, 2000	Clifford, 2017	Lindenberg, 2000	Lindenberg, 2000	Lindenberg, 2000	della Cuna, 2018	Varassin, 2001	Cutri, 2013	Varassin, 2001	Clifford, 2017	Varassin, 2001	Montero, 2016	Montero, 2016	Clifford, 2017	Montero, 2016	Montero, 2016	Cutri, 2013	Clifford, 2017	Montero, 2016	Clifford, 2017	Cutri, 2013	Clifford, 2017	Shen, 2013	Clifford, 2017	Clifford, 2017	Clifford, 2017	Clifford, 2017	Clifford, 2017	Clifford, 2017	Clifford, 2017	Clifford, 2017	Clifford, 2017	Clifford, 2017	Clifford, 2017	Clifford, 2017	Clifford, 2017	Clifford, 2017	Clifford, 2017	Clifford, 2017	Clifford, 2017	Clifford, 2017
"Compound"	compound_type	"pohlii"	"biflora_1"	"biflora_2"	"adenopoda"	"foetida"	"ligularis_1"	"ligularis_2"	"maliformis_1"	"maliformis_2"	"triloba"	" nitida"	"riparia"	"mucronata_1"	"mucronata_2"	"mucronata_3"	"galbana_1 "	"galbana_2"	"alata_1"	"alata_2"	"cincinnata_1"	"cincinnata_2"	"coccinea"	"edulis_1"	"edulis_2"	"edulis_3"	"quadrangularis_1"	"quadrangularis_2"	"coccinea_1"	"coccinea_2"	"tetrandra"	"actinia"	"ambigua"	"amethystina"	"antioquiensis"	"aurantia"	"boenderi"	"bogotensis"	"bryonioides"	"caerulea"	"citrina"	"coriacea"	"deltoifolia"	"giberti"	"herbertiana"	"holosericea"	"incarnata"	"lancetillensis"	"laurifolia"
"(E)-2-Butenoic_acid,_2-(methylenecyclopropyl)prop-2-yl_ester"	Ester_Irregular	0	0	0	0	0	0	0.06	0	4.46	0	0	0	0	0	0	0	0	0	0	0	0	0	0	0	0	0	0	0	2.79	0	0	1.54	0	0	0	0.24	5.9	0.08	0.24	0	0	24.68	0.15	0	0	0.07	0	0.5
"(E)-7-Methy1-1.6-dioxaspiro[4.51_clecane"	Ether_related	0	0	0	0	0	0	0	4.04	0	0	0	0	0	0	0	0	0	0	0	0	0	0	0	0	0	0	0	0	0	0	0	0	0	0	0	0	0	0	0	0	0	0	0	0	0	0	0	0
"(E)-cinnamyl_alcohol"	Alcohol_aromatic	0	0	0	0	0	0	0	0	0	0	0	0	0	0	0	0	5.83	0	0	0	0	0	0	0	0	0	0	0	0	0	0	1.29	0	0	0	0	0	0	0	0	0	0	0.91	0	0	0	0	0
"(E)-Ocimene"	MT_Hydrocarbon	0	12.32	2.19	62.19	96.26	0.53	1.64	18.93	1.12	0	1.28	0	0	0	0	0	0	0	1	0	9.86	2.7	0	0	0	3.7	0.87	0	0	2.65	22	45.06	29.04	0	0	0	0	1.38	1.32	0	0	1.23	0	0	0.44	34.98	13.33	9.99
"(E)-Pinanone"	MT_Ketone	0	0	0	0	0	0	0	0	0	0	0	0	0	0	0	0	0	0	0	0	0	0	0	0	0	0	0	0	0	0	0.09	0	0	0	0	0	0	3.62	0	0	0	0	0.16	0	0	0	0	0
"(E,E)-4,8,12-_Trimethy1-1,3,7,11-tridecatetraene"	Homoterpene_Hydrocarbon	0	2.44	0	0	0	0	0	0	0	0	0	0	0	0	0	0	0	0	0	0	0	0	0	0	0	0	0	0	0	0	0	0	0	0	0	0	0	0	0	0	0	0	0	0	0	0	0	0
"(E,E)-Farnesyl_acetate"	ST_Ester	0	0	0	0	0	0	0	0	0	4.21	0	0	0	0	0	0	0	0	0	0	0	0	0	0	0	0	0	0	0	0	0	0	0	0	0	0	0	0	0	0	0	0	0	0	0	0	0	0
"(Z)-Ethyl_cinnamate"	Ester_Aromatic	0	0	0	0	0	0	0	0	0	0	0	0	0	0	0	0	0	0	0	0	0	0	0	0	0	0	0	0	0	0	0	0.47	0	0	0	0	0	0	0	0	0	0	0.27	0	0	0	0	0
"(Z)-Ocimene"	MT_Hydrocarbon	0	0	0	0	0	0	0	0	0	0	0	0	0	0	0	0	0	0	0	0	0	0	0	0	0	1.5	0	0	0	76.99	0	0	0	0	0	0	0	0	0	0	0	0	0	0	0	0	0	0
"1,1'-Biphenyl,_4-methyl"	Hydrocarbon_aromatic	0	0	0	0	0	0	0	0	0	0	0	0	0	0	0	0	0	0	0	0	0	0	0	0	0	0	0	0	0	0	0	0	0	0	0	0	0	0	0	0	0	0	0.25	0	0	0	0	0
"1,1-Dodecanediol,_diacetate"	Ester_Aliphatic	0	0	0	0	0	0	0	0	0	0	0	0	0	0	0	0	0	0	0	0	0	0	0	0	0	0	0	0	0	0	0	0	0	0	0	0	0	0	0	0	0	0	0.31	0	2.5	0	0	0
"1,2_Methyl_benzenedicarboxilate"	Ester_Aromatic	0	0	0	0	0	0	0	0	0	0	0	0	0	0	0	2.06	0	0	0	0	0	0	0	0	0	0	0	0	0	0	0	0	0	0	0	0	0	0	0	0	0	0	0	0	0	0	0	0
"1,3,5-trimethoxy-benzene"	Ether_related	0	0	0	0	0	0	0	0	0	0	0	0	0	0	0	0	0	0	0	0	0	0	2.1	20.93	0	0	0	0	0	0	0	0	0	0	0	0	0	0	0	0	0	0	0	0	0	0	0	0
"1,3-Dioxolane,_2-methyl-2-phenyl"	Ether_related	0	0	0	0	0	0	0	0	0	0	0	0	0	0	0	0	0	0	0	0	0	0	0	0	0	0	0	0	0	0	0	0	0	0	0	0	0	0	0	0	0	0	0	0	0	0	0	0
"1,3-Pentadiene"	Hydrocarbon_aliphatic	0	0	0	0	0	0	0	0	0.07	0	0	0	0	0	0	0	0	0	0	0	0	0	0	0	0	0	0	0	0	0	0	0	0	0	0	0	0	0	0	0	0	0	0.02	0	0	0	0	0
"1,4-dimethoxybenzene"	Ether_related	0	0	0	0	0	0	0	0	0	0	0	0	0	0	0	0	0	0	6.2	0	0	0	44.7	78.79	0	0	1.12	0	0	0	1.83	0	0	0	0	0	0	0	0	0	0	0	0	0	0	0	0	0.58
"1,4-Methanobenzocyclodecene,_1,2,3,4,4a,5,8,9,12,12a-decahydro-"	Hydrocarbon_aromatic	0	0	0	0	0	0	0	0	0	0	0	0	0	0	0	0	0	0	0	0	0	0	0	0	0	0	0	0	0	0	0	0	0.11	0	0	0	0	0	0	0	0	0	0	0	4.21	0	0	0
"1,5-Heptadiene,_3,6-dimethyl"	Hydrocarbon_aliphatic	0	0	0	0	0	0	0	0	0	0	0	0	0	0	0	0	0	0	0	0	0	0	0	0	0	0	0	0	0	0	0	0	0	0	0	0	0	0	0	0	0	0	0	0	0	0	0	0
"1,6-Octadiene,_3,7-dimethyl"	MT_Hydrocarbon	0	0	0	0	0	0	0	0	0	0	0	0	0	0	0	0	0	0	0	0	0	0	0	0	0	0	0	0	0	0	0	0	0	0	0	0	0	1.37	0	0	0	0	0	0	0	0	0	0
"1,7-Octadien-3-one,_2-methyl-6-methylene"	Ketone_Irregular	0	0	0	0	0	0	0.82	0	0.07	0	0	0	0	0	0	0	0	0	0	0	0	0	0	0	0.16	0	0	0	0	0	0.02	0	0.04	0	0	0	0	0	0	0	0	0	7.87	0	0	0.17	0	0
"109,119,137,152"	Unknown	0	0	0	0	3.74	0	0	0	0	0	0	0	0	0	0	0	0	0	0	0	0	0	0	0	0	0	0	0	0	0	0	0	0	0	0	0	0	0	0	0	0	0	0	0	0	0	0	0
"11,13-Dimethyl-12-tetradecen-1-ol_acetate"	Ester_Irregular	0	0	0	0	0	0	0	0	0	0	0	0	0	0	0	0	0	0	0	0	0	0	0	0	0	0	0	0	0	0	0	0	0	0	0	0	0	0	0	0	0	0	0	0	0	0	0	0
"1-Decene,_8-methyl"	Hydrocarbon_aliphatic	0	0	0	0	0	0	0	0	0	0	0	0	0	0	0	0	0	0	0	0	0	0	0	0	0	0	0	0	0	0	0	0	0	0	0	0	0	0	0	0	0	0	0	0	0	0	0	0
"1-Docosene"	Hydrocarbon_aliphatic	0	0	0	0	0	0	0	0	0	0	0	0	0	0	0	0	0	0	0	0	0	0	0	0	0	0	0	0	0	0	0	0	0	0	0	0	0	0	0	0	0	0	0	0	0	0	0	0.02
"1-Dodecanol,_3,7,11-trimethyl"	ST_Alcohol	0	0	0	0	0	0	0	0	0	0	0	0	0	0	0	0	0	0	0	0	0	0	0	0	0	0	0.28	0	0	0	0	0	0	0	0	0	0	0	0	0	0	0	0	0	0	0	0	0
"1-Eicosene"	Hydrocarbon_aliphatic	0	0	0	0	0	0	0	0	0	0	0	0	0	0	0	0	0	0	0	0	0	0	0	0	0	0	0.12	0	0	0	0	0	0	0	0	0	0	0.21	0	0	0	0	0	0	0	0	0	0.47
"1-Ethyl-3-(propen-1-yl)adamantane"	Hydrocarbon_cyclic	0	0	0	0	0	0	0	0	0	0	0	0	0	0	0	0	0	0	0	0	0	0	0	0	0	0	0	0	0	0	0	0	0	12.56	0	0	0	0	0	0	0	0	0.14	0	0	0.69	0	0
"1-Heptacosanol"	Alcohol_aliphatic	0	0	1.56	0	0	0	0	0	0	0	0	0	0	0	0	0	0	0	0	0	0	0	0	0	0	0	0	0	0	0	0	0	0	0	0	0	0	0	0	0	0	0	0.23	0	0	0	0	0
"1-Heptene,_3-methyl"	Hydrocarbon_aliphatic	0	0	0	0	0	0	0	0	0	0	0	0	0	0	0	0	0	0	0	0	0	0	0	0	0	0	0	0	0	0	0	0	0	0	0	0	0	0	0	0	0	0	0	0	0	0	0	0
"1-Hexanol"	Alcohol_aliphatic	0	0	0	0	0	7.33	0	0	0	0	0	0	0	1.32	0	0	0	0	0	0	0	0	0	0	0	0	0	0	0	0	0	0	0	0	0	0	0	0	0	0	0	0	0	0	0	0	0	0
"1-Octadecanol"	Alcohol_aliphatic	0	0	0	0	0	0	0	0	0	0	0	0	0	0	0	0	0	13.77	0	0	0	0	0	0	0	0	0	0	0	0	0	0	0	0	0	0	0	0	0	0	0	0	0	0	0	0	0	0
"1-Octanol"	Alcohol_aliphatic	0	0	11.21	0	0	0	0	0	0	0	0	0	0	0	0	0.77	2.06	0	0	0	0	0	0	0	0	0	0	0	0	0	0	0	0	0	0	0	0	0	0	0	0	0	0	0	0	0	0	0
"1-Pentene,_2-methyl"	Hydrocarbon_aliphatic	0	0	0.05	0	0	0	0	0	0	0	0	0	0	0	0	0	0	0	0	0	0	0	0	0	0.07	0	0	0	0	0	0	0	0	0	0	0	0	0	0	0	0	0	0	0	0	0	0	0
"1-Pentene,_4-methyl"	Hydrocarbon_aliphatic	0	0	0	0	0	0	0	0	0	0	0	0	0	0	0	0	0	0	0	0	0	0	0	0	0	0	0	0	0	0	0	0	0	0	0	0	0	0	0	0	0	0	0	0	0	0	0	0
"1R,4s,7s,8R,11R-2,2,4,8-Tetramethyltricyclo[5.3.1.0(4,11)]undecan-7-ol"	Alcohol_cyclic	0	0	0	0	0	0	0	0	0	0	0	0	0	0	0	0	0	0	0	0	0	0	0	0	0	0	0	0	0	0	0	0	0	5.2	0	0	0	0	0	0	0	0	0	0	0	0.04	0	0
"2-(2,4-Dimethylphenyl)-2-methyl-1,3-dioxan-4,6-dion"	Ketone	0	0	0	0	0	0	0	0	0	0	0	0	0	0	0	0	0	0	0	0	0	0	0	0	0	0	0	0	0	0	0	0	0	0	0	0	0	5.04	0	0	0	0	0.22	0	0	0.44	0	0
"2(3H)-Furanone,_5-heptyldihydro-"	Lactone	0	0	0	0	0	0	0	0	0	0	0	0	0	0	0	0	0	0	0	0	0	0	0	0	0	0	0	0	0	0	0	0	0	0	0	0	0	0	0	0	0	0	0	0	0	0	0	0
"2(3H)-Furanone,_dihydro-4,4-dimethyl"	Lactone	0	0	0	0	0	0	0	0	0	0	0	0	0	0	0	0	0	0	0	0	0	0	0	0	0	0	0	0	0	0	0	0	0	0	0	0	4.91	0	0	0	0	0	0	0	0	0	0	0
"2,2'-Isopropylidenebis(3,5-dimethylbenzofuran)"	Ether_related	0	0	0	0	0	0	0	0	0	0	0	0	0	0	0	0	0	0	0	0	0	0	0	0	0	0	0	0	0	0	0	0	0	0	5.03	0	0	0	0	0	0	0	0	0	0	0	0	0
"2,3,5,6-Detetrahydrocyclohexanone,_2,6-di-t-butyl-4-hydroxymethylene"	Ketone	0	0	0	0	0	0	0	0	0	0	0	0	0	0	0	0	0	0	0	0	0	0	0	0	0	0	0	0	0	0	0	0	0.16	0	0	0	0	0	0	0	0	0	0.2	0	2.05	0	0	0
"2,3,5,6-Tetramethylacetophenone"	Ketone	0	0	0	0	0	0	0	0	0.31	0	0	0	0	0	0	0	0	0	0	0	0	0	0	0	0	0	0	0	0	0	0.15	0	0	0	0	0	0	0	0	0	0	0	0	0	0	0	0	0
"2,4-dimethyldecane"	Hydrocarbon_aliphatic	0	0	0	0	0	0	0	0	0	0	0	0	0	0	0	0	0	0	0	7.9	0	0	1.2	0	0	0	0	0	0	0	0	0	0	0	0	0	0	0	0	0	0	0	0	0	0	0	0	0
"2,4-Octadien-1-ol"	Alcohol_aliphatic	0	0	0	0	0	0	0	0	0	0	0	0	0	0	0	5.82	15.56	0	0	0	0	0	0	0	0	0	0	0	0	0	0	0	0	0	0	0	0	0	0	0	0	0	0	0	0	0	0	0
"2,5-dimethyl-2-hexene"	Hydrocarbon_aliphatic	0	0	0	0	0	0	0	0	0	0	0	0	0	0	0	0	0	0	1.9	9.6	0	8.8	4.2	0	0	0	0	0	0	0	0	0	0	0	0	0	0	0	0	0	0	0	0	0	0	0	0	0
"2,6-Octadiene-1,8-diol,_2,6-dimethyl"	Alcohol_aliphatic	0	0	0	0	0	0	0	0	0	0	0	0	0	0	0	0	0	0	0	0	0	0	0	0	0	0	0	0	0	0	0	0	0	0	0	0	0	0	0	0	0	0	0	0	0	0	0	0
"2-Butanone,_4-(2,6,6-trimethyl-1-cyclohexen-1-yl)"	Norisoprenoid	0	0	0	0	0	0	0	0	0	0	0	0	0	0	0	0	0	0	0	0	0	0	0	0	0	0	0	0	0	0	0	0	0	0	0	0	0	0	0	0	0	0	0	0	0	0	9.47	0
"2-Decene,_3-methyl-,_(Z)"	Hydrocarbon_aliphatic	0	0	0	0	0	0	0	0	0	0	0	0	0	0	0	0	0	0	0	0	0	0	0	0	0	0	0	0	0	0	0	0	0	0	0	0	0	0	0	0	0	0	0	0	0	0	0	0
"2-Ethyl-4,6-dimethyltetrahydropyran"	Ether_related	0	0	0	0	0	0	0	0	0	0	0	0	0	0	0	0	0	0	0	0	0	0	0	0	0	0	0	0	0	0	0	0	0	0	0	0	0	0	0	0	0	0	0	0	0	0	0	0
"2-Furancarboxaldehyde,_5-methyl"	Aldehyde	0	0	0	0	0	0	0	0	0	0	0	0	0	0	0	0	0	0	0	0	0	0	0	0	0	0	0	0	0	0	0	0	0	0	0	0	0	0.1	0	0	0	0	0.04	0	0	0	0	0
"2-Heptadecenal"	Aldehyde	0	0	0	0	0	0	0	0	0	0	0	0	0	0	0	0	0	0	0	0	0	0	0	0	0	0	0	0	0	0	0	0	0	0	0	0	0	0	0	0	0	0	0	0	0	0	0	0
"2-Heptanol,_3-methyl"	Alcohol_aliphatic	0	0	0	0	0	0	0	0	0	0	0	0	0	0	0	0	0	0	0	0	0	0	0	0	0	0	0	0	0	0	0	0	0	0	0	0	0	0	0	0	0	0	0	25.14	0	0	0	0
"2-hexanol"	Alcohol_aliphatic	0	0	0	0	0	0	0	0	0	0	0	0	0	0	0	0	0	0	1.9	0	0	2.7	0	0	0	2.5	0	0	0	0	0	0	0	0	0	0	0	0	0	0	0	0	0	0	0	0	0	0
"2-hexanone"	Ketone	0	0	0	0	0	0	0	0	0	0	0	0	0	0	0	0	0	0	0	5.9	0	5.6	0	0	0	0	0	0	0	0	0	0	0	0	0	0	0	0	0	0	0	0	0	0	0	0	0	0
"2-Hexen-1-ol,_2-ethyl"	Alcohol_aliphatic	0	0	0	0	0	0	0	0	0	0	0	0	0	0	0	0	0	0	0	0	0	0	0	0	0	0	0	0	0	0	0	0	0	0	0	0	0	0	0	0	0	0	0	0	0	0	0	0
"2H-Pyran-2-one,_6-hexyltetrahydro"	Lactone	0	0	0	0	0	0	0	0	0	0	0	0	0	0	0	0	0	0	0	0	0	0	0	0	0	0	0	0	0	0	0	0	0	0	0	0	0	0	0	0	0	0	0	0	0	0	0	0
"2-methyl-3-pentanone"	Ketone	0	0	0	0	0	0	0	0	0	0	0	0	0	0	0	0	0	0	2.2	14.5	0	16.3	4.7	0	0	2.8	0	0	0	0	0	0	0	0	0	0	0	0	0	0	0	0	0	0	0	0	0	0
"2-Methyl-7-nonadecene"	Hydrocarbon_aliphatic	0	0	0	0	0	0	0	0	0	0	0	0	0	0	0	0	0	0	0	0	0	0	0	0	0	0	0	0	0	0	0	0	0	0	0	0	0	0	0	0	0	0	0	0	0	0	0	0
"2-Methylindene"	Hydrocarbon_aromatic	0	0	0	0	0	0	0	0	0	0	0	0	0	0	0	0	0	0	0	0	0	0	0	0	0	0	0	0	0	0	0	0	0	0	0	0	0	0	0	0	0	0	0	0	0	0	0	0
"2-Methylphenol"	Alcohol_phenolic	0	0	0	0	0	0	0	0	0	0	0	0	0	0	0	2.1	0	0	0	0	0	0	0	0	0	0	0	0	0	0	0	0	0	0	0	0	0	0	0	0	0	0	0	0	0	0	0	0
"2-Methyltetrahydrofuranone"	Ketone	0	0	0	0	0	0	0	0	0	0	0	0	0	0	0	0	0	0	0	0	0	0	0	0	0	0	0	0	0	0	0	0	0	0	0	0	0	0	0	0	0	0	0	0	0	0	0	0
"2-Methyl-Z-4-tetradecene"	Hydrocarbon_aliphatic	0	0	0	0	0	0	0	0	0	0	0	0	0	0	0	0	0	0	0	0	0	0	0	0	0	0	0	0	0	0	0	0	0	0	0	0	0	0	0	0	0	0	0	0	0	0	0	0
"2-Octene,_3,7-dimethyl"	Hydrocarbon_aliphatic	0	0	0	0	0	0	0	0	0	0	0	0	0	0	0	0	0	0	0	0	0	0	0	0	0	0	0	0	0	0	0	0	0	0	0	0	0	0.46	0	0	0	6.01	0	0	0	0	0	0
"2-Octyl_benzoate"	Ester_Aromatic	0	0	0	0	0	0	0	0	0	0	0	0	0	0	0	0	0	0	0	0	0	0	0	0	0	0	0	0	0	0	0.12	0	0	0	0	0	0	2.65	0	0	0	0	0	0	1.67	0	0	0
"2-Pentanone,_3-ethyl-3-methyl"	Ketone	0	0	0	0	0	0	0	0	0	0	0	0	0	0	0	0	0	0	0	0	0	0	0	0	0	0	0	0	9.62	0	0	0	0	0	0	0	0	0	0	39.68	0	0	0	0	0	0	0	0
"2-Pentenal,_2-methyl"	Aldehyde	0	0	0	0	0	0	0	0	0	0	0	0	0	0	0	0	0	0	0	0	0	0	0	0	0	0	0	0	0	0	0	0	0	0	0	0	0	0	0	0	0	0	0	0	0	0	0	0
"2-Pentene,_2-methyl"	Hydrocarbon_aliphatic	0	0	0	0	0	0	0	0	0	0	0	0	0	0	0	0	0	0	0	0	0	0	0	0	0	0	0	0	0	0	0.18	0	0	0	0	0	0	0	0	0	0	0	0.62	0	0	0	0	0
"2-PhenylethanoI"	Alcohol_aromatic	0	0	0	0	0	13.32	0	4.24	0	0	0.14	3.82	0	0	0	0	0	1.6	0	0	0	0	0	0	0	0	0	0	0	0	0	0	0	0	0	0	0	0	0	0	0	0	0	0	0	0	0	0
"2-Propanol,_1-butoxy-"	Ether_related	0	0	0	0	0	0	0	0	0	0	0	0	0	0	0	0	0	0	0	0	0	0	0	0	0	0	0	0	0	0	0	0	0	0	0	0	0	0	0	0	0	0	0	0	0	0	7.88	0
"2-Propanone,_1-cyclopropyl"	Ketone	0	0	0	0	0	0	0	0	0	0	0	0	0	0	0	0	0	0	0	0	0	0	0	0	0	0	0	0	0	0	0	0	0	0	0	0	0	0	0	0	0	0	0	0	0	2.08	0	0
"2-Propenoic_acid,_2-methyl-,_2-propenyl_ester"	Ester_Aliphatic	0	0	0	0	0	0	0	0	0	0	0	0	0	0	0	0	0	0	0	0	0	0	0	0	0	0	0	0	0	0	0	0	0	0	0	0	0	0	0	0	0	1.45	0	0	0	0	0	0
"2-Propenoic_acid,_2-methyl-,_octyl_ester"	Ester_Aliphatic	0	0	0	0	0	0	0	0	0	0	0	0	0	0	0	0	0	0	0	0	0	0	0	0	0	0	0	0	0	0	4.37	0	0	0	0	0	0	0	0	0	0	0	0	0	0	0	0	0
"2-Propenoic_acid,_2-phenylethyl_ester"	Ester_Aromatic	0	0	0	0	0	0	0	0	0	0	0	0	0	0	0	0	0	0	0	0	0	0	0	0	0	0	0	0	0	0	0	0	0	0	0	0	0	0	0	0	0	0	0	0	5.35	0	0	0
"2-Undecenal"	Aldehyde	0	0	0	0	0	0	0	0	0	0	0	0	0	0	0	0	0	0	0	0	0	0	0	0	0	0	0	0	0	0	0	0	0	0	0	0	0	0	0	0	0	0	0	0	0	0	0	0
"2-Undecene,_3-methyl-,_(E)"	Hydrocarbon_aliphatic	0	0	0	0	0	0	0	0	0	0	0	0	0	0	0	0	0	0	0	0	0	0	0	0	0	0	0	0	0	0	0	0	0	0	0	0	0	0	0	0	0	0	0	0	0	7.89	0	1.01
"3,3-Dimethylbutane-2-ol"	Alcohol_aliphatic	0	0	0	0	0	0	0	0	0	0	0	0	0	0	0	0	0	0	0	0	0	0	0	0	0	0	0	0	0	0	0	0	0	0	0	0.14	0	0	0	0	0	0	0.15	0	0	0	0	0
"3,4-dimethylbenzophenone"	Ketone	0	0	0	0	0	0	0	0	0	0	0	0	0	0	0	0	0	0	0.5	2.7	0	0	1.1	0	0	1.6	0	0	0	0	0	0	0	0	0	0	0	0.42	0	0	0	0	0	0	0	0	0	0
"3',4'-Formoxylidide"	Amide	0	0	0	0	0	0	0	0	0	0	0	0	0	0	0	0	0	0	0	0	5.46	0	0	0	0	0	0	0	0	0	0	0	0	0	0	0	0	0	0	0	0	0	0	6.81	0	0	5.31	0
"3,4-Octadiene,_7-methyl"	Hydrocarbon_aliphatic	0	0	0	0	0	0	0	0	0	0	0	0	0	0	0	0	0	0	0	0	0	0	0	0	0	0	0	0	0	0	0	0	0	0	0	3.47	0	0	0	0	0	0	0	0	0	0	0	0
"3,5-Dimethoxytoluene"	Ether_related	0	0	0	0	0	0	0	0	0	0	0	0	0	0	0	0	0	0	0	0	0	0	0	0	0	0	0	0	0	0	0	0	12.02	0	0	0	0	0	0	0	0	0	0	0	0	0	0	0
"3,5-Heptanedione,_2,2,6-trimethyl"	Ketone	0	0	0	0	0	0	0	0	0	0	0	0	0	0	0	0	0	0	0	0	0	0	0	0	0	0	0	0	0	0	0.78	0	0	0	0	0	0	0	0	0	0	0	1.41	0	0	0	0	0
"3a,6-Methano-3aH-inden-5(4H)-one,_hexahydro"	Ketone	0	0	0	0	0	0	0	0	0	0	0	0	0	0	0	0	0	0	0	0	0	0	0	0	0	0	0	0	0	0	0	0	0	0	0	0	0	0	0	0	0	0	0	0	0	0	0	0
"3-Buten-2-one,_4-(4-methoxyphenyl)"	Ketone	0	0	0	0	0	0	0	0	0	0	0	0	0	0	0	0	0	0	0	0	0.59	0	0	0	0	0	0	0	0	0	0	0	0	0	0	0	0	0	0	0	0	0	0	0	0	0	0	0
"3-Ethyl-1,5-octadiene"	Hydrocarbon_aliphatic	0	0	0	0	0	0	0	0	0	0	0	0	0	0	0	0	0	0	0	0	0	0	0	0	0	0	0	0	0	0	0	0	0	0	0	0	0	0	0	0	0	0	0	0	0	0	0	0
"3H-Benz[e]indene,_2-methyl"	Hydrocarbon_aromatic	0	0	2.87	0	0	0	0	0	0	0	0	0	0	0	0	0	0	0	0	0	0	0	0	0	0	0	0	0	0	0	0	0	0	0	0	0	0	0	0	0	0	0	0	0	0	0	0	0
"3-Heptanol"	Alcohol_aliphatic	0	0	0	0	0	0	0	0	0	0	0	0	0	0	0	0	0	0	0	0	0.27	0	0	0	0	0	0	0	0	0	0	0	0	0	0	0	0	0	0	0	0	0	0	0	0	0	0	0
"3-Hexadecene"	Hydrocarbon_aliphatic	0	0	0	0	0	0	0	0	0	0	0	0	0	0	0	0	0	0	0	0	0	0	0	0	0	0	0.59	0	0	0	0	0	1.09	0	0	0	0	0	0	0	0	0	0	0	0	0	0	0.66
"3-Hexanol,_4-methyl"	Alcohol_aliphatic	0	0	0	0	0	0	0	0	0.34	0	0	0	0	0	0	0	0	0	0	0	0	0	0	0	0	0	0	0	0	0	0	0	0	0	0	0	0	0	0	0	34.44	0	0	0	0	0	0	0
"3-hexyl-hydroperoxide"	Peroxide	0	0	0	0	0	0	0	0	0	0	0	0	0	0	0	0	0	0	0	2.7	0	2.1	0.8	0	0	1.2	0	0	0	0	0	0	0	0	0	0	0	0	0	0	0	0	0	0	0	0	0	0
"3-Methyl-3-hexene"	Hydrocarbon_aliphatic	0	0	0	0	0	0	0	0	0	0	0	0	0	0	0	0	0	0	0	0	0	0	0	0	0	0	0	0	0	0	0	0	0	0	0	0	0	0	0	0	0	0	0	0	0	0	0	0
"3-Octen-1-ol"	Alcohol_aliphatic	0	0	0	0	0	0	0	0	0	0	0	0	0	0	0	4.44	11.89	0	0	0	0	0	0	0	0	0	0	0	0	0	0	0	0	0	0	0	0	0	0	0	0	0	0	0	0	0	0	0
"3-Oxetanol,_2,2,3-trimethyl"	Ether_related	0	0	0	0	0	0	0	0	0	0	0	0	0	0	0	0	0	0	0	0	0	0	0	0	0	0	0	0	0	0	0	0	0	0	0	0	0	0	0	0	0	0	0	0	0	0	0	0
"3-Oxo-β-ionone"	Norisoprenoid	0	0	0	0	0	0	0	0	0	0	0	0	0	0	0	0	0	0	0	0	0	0	0	0	0	0	0	0	0	0	0	0	0	0	0	0	0	0	0	0	0	0	0	0	0	0	0	0
"3-Pentanol,_2,2-dimethyl"	Alcohol_aliphatic	0	0	0	0	0	0	0	0	0	0	0	0	0	0	0	0	0	0	0	0	0	0	0	0	0	0	0	0	0	0	0	0	0	0	0	0	0	0	0	0	32.09	0	0.03	0	0	0	0	0
"3-penten-2-ol"	Alcohol_aliphatic	0	0	0	0	0	0	0	0	0	0	0	0	0	0	0	0	0	0	0	3.6	0	0	1.3	0	0	0	0	0	0	0	0	0	0	0	0	0	0	0	0	0	0	0	0	0	0	0	0	0
"3-Phenyl-2-propen-1-ol"	Alcohol_aromatic	0	0	0	0	0	0	0	0	0	0	0	0	0	2.03	0	2.18	0	0	0	0	0	0	0	0	0	0	0	0	0	0	0	0	0	0	0	0	0	0	0	0	0	0	0	0	0	0	0	0
"3-Tetradecene"	Hydrocarbon_aliphatic	0	0	0	0	0	0	0	0	0	0	0	0	0	0	0	0	0	0	0	0	0	0	0	0	0	0	0	0	0	0	0	0	0	0	0	1.05	0	0	0	0	0	0	0	0	0	0	0	0.16
"3-Undecene,_9-methyl-,_(Z)"	Hydrocarbon_aliphatic	0	0	0	0	0	0	0	0	0	0	0	0	0	0	0	0	0	0	0	0	0	0	0	0	0	0	0	0	0	0	0	0	0	0	0	0	0	0	0	0	0	0	0	0	4.06	0	0	0
"4,3-hydroxy-1-propenyl_phenol"	Alcohol_phenolic	0	0	0	0	0	0	0	0	0	0	0	0	0	0	0	0	7.41	0	0	0	0	0	0	0	0	0	0	0	0	0	0	0	0	0	0	0	0	0	0	0	0	0	0	0	0	0	0	0
"4,4-Dimethyl-1-hexene"	Hydrocarbon_aliphatic	0	0	0	0	0	0	0	0	0	0	0	0	0	0	0	0	0	0	0	0	0	0	0	0	0	0	0	0	0	0	0	0	0	0	0	0	0	0	0	0	0	0	0	0	0	0	0	0
"4,8-Dimethyl-1,3(E),7-_nonatriene"	Homoterpene_Hydrocarbon	0	7.08	0	0	0	0.62	0	2.93	0	0.42	0.12	2.93	0	0	0	0	0	0	0	0	0	0	0	0	0	0	0	0	0	0	0	0	0	0	0	0	0	0	0	0	0	0	0	0	0	0	0	0
"4-Decenoic_acid,_methyl_ester"	Ester_Aliphatic	0	0	0	0	0	0	0	0	0	0	0	0	0	0	0	0	0	0	0	0	0	0	0	0	0	0	0	0	0	0	0	0	0	0	0	0	0	0	0	0	0	0	0	0	4.13	0	0	0
"4-ethyl-benzaldehyde"	Aldehyde	0	0	0	0	0	0	0	0	0	0	0	0	0	0	0	0	0	0	0	3.5	0	0	1.7	0	0	2.4	0	0	0	0	0	0	0	0	0	0	0	0	0	0	0	0	0	0	0	0	0	0
"4-hydroxy-1-propenyl_phenol"	Alcohol_phenolic	0	0	0	0	0	0	0	0	0	0	0	0	0	0	0	2.77	0	0	0	0	0	0	0	0	0	0	0	0	0	0	0	0	0	0	0	0	0	0	0	0	0	0	0	0	0	0	0	0
"4-Methoxybenzyl_alcohol"	Alcohol_aromatic	0	0	0	0	0	0	0	0	0	0	0	0	0	0	0	0.61	0	4.63	0	0	0	0	0	0	0	0	0	0	0	0	0	0	0	0	0	0	0	0	0	0	0	0	0	0	0	0	0	0
"4-Methoxy-phenol"	Alcohol_phenolic	0	0	0	0	0	0	0	0	0	0	0	0	0	0	0	0	0	5.23	0	0	0	0	0	0	0	0	0	0	0	0	0	0	0	0	0	0	0	0	0	0	0	0	0	0	0	0	0	0
"4-methyl-2,6-di-tatbutylphenol"	Alcohol_phenolic	0	0	0	0	0	0	0	0	0	0	0	0	0	0	0	0	0	0	0	0	0	3	0	0	0	0	0	0	0	0	0	0	0	0	0	0	0	0	0	0	0	0	0	0	0	0	0	0
"4-Octene,_2,3,6,7-tetramethyl"	Hydrocarbon_aliphatic	0	0	0	0	0	0	0	0	0	0	0	0	0	0	0	0	0	0	0	0	0	0	0	0	0	0	0	0	0	0	0	0	0	0	0	0	0	1.44	0	0	0	6.68	0.91	0	0	3.37	0	0
"4-Undecene,_4-methyl"	Hydrocarbon_aliphatic	0	0	0	0	0	0	0	0	0	0	0	0	0	0	0	0	0	0	0	0	0	0	0	0	0	0	0	0	0	0	0	0	0	0	0	0	0	0	0	0	0	0	0.84	0	0	0	0	0
"4-Undecene,_6-methyl"	Hydrocarbon_aliphatic	0	0	0	0	0	0	0	0	0	0	0	0	0	0	0	0	0	0	0	0	0	0	0	0	0	0	0	0	0	0	0	0	0	0	0	0	0	0	0	0	0	0	0	0	7.2	0	0	0
"5,9-Dodecadien-2-one,_6,10-dimethyl-,_(E,E))"	Ketone	0	0	0	0	0	0	0	0	0	0	0	0	0	0	0	0	0	0	0	0	0	0	0	0	0	0	0	0	0	0	0	0	0	0	0	0	0	0.29	0	0	0	0	0.12	0	0	0	0	0
"5-Dodecene,_(E)"	Hydrocarbon_aliphatic	0	0	0	0	0	0	0	0	0	0	0	0	0	0	0	0	0	0	0	0	0	0	0	0	0	0	0	0	0	0	0	0	0	0	0	0	0	10.13	0	0	0	0	1.39	0	0	0	0	0
"5-Eicosene,_(E)"	Hydrocarbon_aliphatic	0	0	0	0	0	0	0	0	0	0	0	0	0	0	0	0	0	0	0	0	0	0	0	0	0	0	0	0	0	0	0	0	0	0	0	0	0	0	0	0	0	0	0	0	0	0	0	0.01
"5-Tridecene"	Hydrocarbon_aliphatic	0	0	0	0	0	0	0	0	0	0	0	0	0	0	0	0	0	0	0	0	0	0	0	0	0	0	0	0	0	0	0	0	0	0	0	0	0	0	0	0	0	0	0	0	0	0	0	0
"5-Undecene"	Hydrocarbon_aliphatic	0	0	0	0	0	0	0	0	0	0	0	0	0	0	0	0	0	0	0	0	0	0	0	0	0	0	0	0	0	0	0.55	0	0	0	0	0	0	1.86	0	0	0	0	0	0	0	0	0	0
"5-Undecene,_5-methyl"	Hydrocarbon_aliphatic	0	0	0	0	0	0	0	0	0	0	0	0	0	0	0	0	0	0	0	0	0	0	0	0	0	0	0	0	0	0	0	0	0	0	0	0	0	0	0	0	0	0	0	0	0	0	0	0
"5-Undecene,_6-methyl"	Hydrocarbon_aliphatic	0	0	0	0	0	0	0	0	0	0	0	0	0	0	0	0	0	0	0	0	0	0	0	0	0	0	0.01	0	0	0	0	0	0	0	0	0	0	0	0	0	0	0	0	0	0	0	0	0
"6,7-Dimethyl-3H-isobenzofuran-1-one"	Lactone_Aromatic	0	0	0	0	0	0	0	0	0	0	0	0	0	0	0	0	0	0	0	0	0	0	0	0	0	0	0	0	0	0	0	0	0	0	0	0	0	0	0	0	0	0	0	0	0	0	0	0
"6,9-Heptadecadiene"	Hydrocarbon_aliphatic	0	0	0	0	0	0	0	0	0	0	0	0	0	0	0	0	0	0	0	0	0	0	0	0	0	0	0	0	0	0	0	0	0	0	0	7.11	0	0	0	0	0	0	0	0	0	0	0	0
"6-Dodecenyl-γ-lactone"	Lactone	0	0	0	0	0	0	0	0	0	0	0	0	0	0	0	0	0	0	0	0	0	0	0	0	0	0	0	0	0	0	0	0	0	0	0	0	0	0	0	0	0	0	0	0	0	0	0	0
"6-epi-β-Cubebene"	ST_Hydrocarbon	0	0	0	0	0	0	1.57	0	0	0	0	0	0	0	0	0	0	0	0	0	0.89	0	0	0	0	0	0	0	0	0	0	0.09	0	0	0	0	1.98	0.04	0	0	0	0	0	0	0	0.08	0	0
"6-MethyI-5-hepten-2-one"	Ketone	0	5.52	0	0	0	0	0	0	0	0	0	0	0	0	0	0	0	0	0	0	0	0	0	0	0	0	0	0	0	0	0	0	0	0	0	0	0	0	0	0	0	0	0	0	0	0	0	0
"6-Methyl-cyclohex-2-en-1-ol"	Alcohol_cyclic	0	0	0	0	0	0	0	0	0	0	0	0	0	0	0	0	0	0	0	0	0	0	0	0	0	0	0	0	0	0	0	0	0	0	0	0	0	0	0	0	0	0	0	0	0	0	0	0
"6-Octen-1-ol,_3,7-dimethyl-,_acetate"	MT_Ester	0	0	0	0	0	0	0	0	0	0	0	0	0	0	0	0	0	0	0	0	0	0	0	0	0	0	0.21	0	0	0	0	0	0	0	0	0	0	0	0	0	0	0	0	0	0	0	0	0
"6-Tridecene"	Hydrocarbon_aliphatic	0	0	0	0	0	0	0	0	0	0	0	0	0	0	0	0	0	0	0	0	0	0	0	0	0	0	0	0	0	0	0	0	0	0	0	7.32	0	6.84	0	0	0	0	0.94	0	0	0	0	0.03
"7-hexadecenal,_E"	Aldehyde	0	0	0	0	0	0	0	0	0	0	0	0	0	0	0	0	0	0	0	0	0	0	0	0	0	0	0	0	0	0	0	0	0	0	0	0	0	0	0	0	0	0	0	0	0	0	0	0
"7-Tetradecene"	Hydrocarbon_aliphatic	0	0	0	0	0	0	0	0	0	0	0	0	0	0	0	0	0	0	0	0	0	0	0	0	0	0	0.5	0	0	0	0	0	0.21	0	0	6.13	0	0	0	0	0	0	0	0	0	0	0	0.19
"8-Heptadecene"	Hydrocarbon_aliphatic	0	0	0	0	0	0	0	0	0	0	0	0	0	0	0	0	0	0	0	0	0	0	0	0	0	0	0	0	0	0	0	0	0.35	0	0	4.76	0	0	0	0	0	0	0	0	0	0	0	0.31
"9-Eicosene,_(E)-"	Hydrocarbon_aliphatic	0	0	0	0	0	0	0	0	0	0	0	0	0	0	0	0	0	0	0	0	0	0	0	0	0	0	0	0	0	0	0	0	0	0	0	0	0	2.61	0	0	0	0	0	0	7.91	0	0	0
"9-Octadecyne"	Hydrocarbon_aliphatic	0	0	0	0	0	0	0	0	0	0	0	0	0	0	0	0	0	0	0	0	0	0	0	0	0	0	0	0	0	0	0	0	0	0	0	4.14	0	0	0	0	0	0	0	0	0	0	0	0
"9-Tricosene,_(Z)-"	Hydrocarbon_aliphatic	0	0	0	0	0	0	0	0	0	0	0	0	0	0	0	0	0	0	0	0	0	0	0	0	0	0	0	0	0	0	0	0	0	0	0	0	0	0	0	0	0	0	0	0	0	0	0	0
"Acetic_acid,_2-phenylethyl_ester"	Ester_Aromatic	0	0	23.32	0	0	0	0.87	0	0	0	0	0	0	0	0	0	0	0	0	0	0	0	0	0	0	0	56.11	0	0	0	0	0	0	0	0	0	0	0	0	0	0	0	0.59	0	0	0	0	0
"allyl_acetate"	Ester_Aliphatic	0	0	0	0	0	0	0	0	0	0	0	0	0	0	0	0	0	0	0.9	0	0	0	3	0	0	2.2	0	0	0	0	0	0	0	0	0	0	0	0	0	0	0	0	0	0	0	0	0	0
"Allyl_heptanoate"	Ester_Aliphatic	0	0	0	0	0	0	0	0	0	0	0	0	0	0	0	0	0	0	0	0	0	0	0	0	0	0	0	0	0	0	0	0	0	0	0	0	0	0	0	0	0	0	0	0	0	0	0	0
"Allyl_isovalerate"	Ester_Aliphatic	0	0	0	0	0	0	0	0	0	0	0	0	0	0	0	0	0	0	0	0	0	0	0	0	0	0	0	0	0	0	0	0	0	0	0	0	0	0	0	0	0	0	0	10.65	0	0	0	0
"Aromadendrene"	ST_Hydrocarbon	0	0	0	0	0	0	0.15	0	0	0	0	0	0	0	0	0	0	0	0	0	2.31	0	0	0	0	0	0	0	0	0	0.84	0	0	0	0	0	0	0.14	0	0	0	0	0.01	0	0	0	0	0.32
"benzaldehyde"	Aldehyde	0	0	0	0	0	3.81	2.32	0	0	0	0	32.98	0	0	0	0	0	0	0	14.7	0	0	0	0	16.93	0	0	0	0	0	0.71	0	2.8	0	0	0	0	1.44	0	0	0	0	8.05	0	0	0	0	0.06
"Benzaldehyde,_4-methoxy"	Aldehyde	0	0	0	0	0	0	0	0	0	0	0	0	0	0	0	0	0	0	0	0	0	0	0	0	0	0	0	0	0	0	0	0.5	0	0	0	0	0	0	0	0	0	0	0	0	0	0	0	0
"Benzeneacetaldehyde"	Aldehyde	0	0	0	0	0	0	9.53	0	0	0	0	0	0	0	0	0	0	0	0	0	0	0	0	0	0.45	0	0	0	0	0	0	0	0	0	0	0	0	0	0	0	0	0	27.05	0	0	0	0	0
"Benzeneacetic_acid,_methyl_ester"	Ester_Aromatic	0	0	0	0	0	0	0	0	0	0	0	0	0	0	0	0	0	0	0	0	1.03	0	0	0	0	0	0	0	0	0	0	0	0.27	0	0	0	0	0	0	0	0	0	0	0	0	0	0	0
"Benzenemethanol,_4-ethyl"	Alcohol_aromatic	0	0	0	0	0	0	0	0	0	0	0	0	0	0	0	0	0	0	0	0	0	0	0	0	0	0	0	0	0	0	0	0	0	0	0	0	0	0	0	0	0	0	0	0	0	0	0	0
"Benzenemethanol,_α,α-dimethyl"	Alcohol_aromatic	0	0	1.71	0	0	0	0	0	0	0	0	0	0	0	0	0	0	0	0	0	0	0	0	0	0	0	0	0	0	0	0	0	0	0	0	0	0	0	0	0	0	0	0	0	0	0	0	0
"Benzenepropanoic_acid,_.alpha.-(1,1-dimethylethyl)"	Acid_Aromatic	0	0	0	0	0	0	0	0	0	0	0	0	0	0	0	0	0	0	0	0	0	0	0	0	0	0	0	0	0	0	0	0	0	0	0	0	0	0	0	0	0	0	0	0.49	0	0	0	0
"Benzoic_acid"	Acid_Aromatic	0	0	0	0	0	0	0	0	0	0	0	0	0	0	0	0	0	0	0	0	0	0	0	0	50.36	0	0	0	0	0	0	0	0	0	0	0	0	0	0	0	0	0	0	0	0	0	0	0
"Benzoic_acid,_2,4-dimethyl-,_methyl_ester"	Ester_Aromatic	0	0	0	0	0	0	0	0	0	0	0	0	0	0	0	0	0	0	0	0	0	0	0	0	0	0	0	0	0	0	0	0	0	0	0	0	0	0	0	0	0	0	0	0.22	0	0	0	0
"Benzoic_acid,_2-hydroxy-,_ethyl_ester"	Ester_Aromatic	0	0	0	0	0	0	0	0	0	0	0	0	0	0	0	0	0	0	0	0	0.35	0	0	0	0	0	0	0	1.33	0	0.04	0	0	0	0	0	0	0	0.47	0	0	0	1.98	0	0	0	0	0
"Benzoic_acid,_3,4,5-trimethoxy-"	Acid_Aromatic	0	0	0	0	0	0	0	0	0	0	0	0	0	0	0	0	0	0	0	0	0	0	0	0	0	0	0	0	0	0	0	0	41.83	0	0	0	0	0	0	0	0	0	0	0	0	0	0	0
"Benzoic_acid,_3,4-dimethyl-,_methyl_ester"	Ester_Aromatic	0	0	0	0	0	0	0	0	0	0	0	0	0	0	0	0	0	0	0	0	0	0	0	0	0	0	0	0	0	0	0	0	0	0	8.29	0	0	0	0	0	0	0	0	0	0	0	0	0
"Benzoic_acid,_4-methyl-,_phenylmethyl_ester"	Ester_Aromatic	0	0	0	0	0	0	0	0	0	0	0	0	0	0	0	0	0	0	0	0	0	0	0	0	6.46	0	0	0	0	0	0	0	0	0	0	0	0	0	0	0	0	0	0	0	0	0	0	0
"Benzoic_acid,_ethyl_ester"	Ester_Aromatic	0	0	0.11	0	0	0	0.16	0	0.71	0	0	0	0	0	0	0	0	0	0	0	0	0	0	0	0	0	0	0	6.99	0	0.21	0	0	0	8.06	0	0	0	21.56	0	0	0	4.68	0.46	5.57	0	0.23	0
"Benzoic_acid,_hexyl_ester"	Ester_Aromatic	0	0	0	0	0	0	0.23	0	0	0	0	0	0	0	0	0	0	0	0	0	0	0	0	0	0	0	0	0	0	0	0	0	0	0	0	0	0	0	0.16	0	0	0	0.07	0	0	0	0	0
"Benzoic_acid,_methyl_ester"	Ester_Aromatic	0	0	0	0	0	0	4.46	0	87.76	0	0	0	0	0	0	0	0	0	0	0	0	0	0	0	0	0	3.34	0	0	0	0.18	0	0	0	0	0	0	0	63.84	0	0	0	1.59	0	0	0	0	0.42
"Benzoic_acid,_octyl_ester"	Ester_Aromatic	0	0	0	0	0	0	0	0	0	0	0	0	0	0	0	0	0	0	0	0	0	0	0	0	0	0	0	0	0	0	0	0	0	0	0	0	0	0	0	0	0	0	0	0	0	0	0	0
"Benzyl_acetate"	Ester_Aromatic	0	0	0	0	0	2.52	0	0	0	0	0	0	0	0	0	0	0	0	0	0	0	0	0	0	0	0	0	0	0	0	0	0	0	0	0	0	0	0	0	0	0	0	0	0	0	0	0	0
"Benzyl_alcohol"	Alcohol_aromatic	0	0	19.09	0	0	1.39	0	0	0	0	0.4	46.73	0.1	31.15	0	7.93	21.2	48.32	1.2	0	0	0	1.4	0	0	0.9	1.84	0	0	0	0	0	0	0	0	0	0	0	0	0	0	0	0.17	0	0	0	0	3.84
"Benzyl_o-toluate"	Ester_Aromatic	0	0	0	0	0	0	0	0	0	0	0	0	0	0	0	0	0	0	0	0	0	0	0	0	8.7	0	0	0	0	0	0	0	0	0	0	0	0	0	0	0	0	0	0	0	0	0	0	0
"benzyltiglate"	Ester_Aromatic	0	0	0	0	0	0	0	0	0	0	0	0	0	0	0	0	0	0	0	0	0	0	0	0	0	10.9	0.39	0	0	0	0	0	0	0	0	0	0	0	0	0	0	0	0	0	0	0	0	0
"Bicyclo[2.2.2]octan-1-ol,_2-methyl"	Alcohol_cyclic	0	0	0	0	0	0	0	0	0	0	0	0	0	0	0	0	0	0	0	0	0	0	0	0	0	0	0	0	0	0	0	0	0	0	0	0.51	0	0	0	0	0	2.36	0	0	0	0	0	0
"Bicyclo[3.3.0]octan-2-one,_7-methylene-6(or_8)-methyl"	Ketone	0	0	0	0	0	0	0	0	0	0	0	0	0	0	0	0	0	0	0	0	0	0	0	0	0	0	0	0	0	0	0	0	0	0	0	0	0	0	0	0	0	0	0	3.08	0	0	0	0
"Bicyclo[5.3.0]decane"	Hydrocarbon_cyclic	0	0	0	0	0	0	0	0	0	0	0	0	0	0	0	0	0	0	0	0	0	0	0	0	0	0	0	0	0	0	0	0	0	0	0	2.18	0	0	0	0	0	0	0	0	0	0	0	0
"Butanal,_oxime"	Ambiguous	0	0	0	0	0	0	0	0	0	0	0	0	0	0	0	0	0	0	0	0	0	0	0	0	0	0	0	0	0	0	0	0	0	0	0	0	0	0	0	0	0	0	0	0	0	0	0	0
"Butanoic_acid,_2-methyl-,_ethyl_ester"	Ester_Aliphatic	0	0	0	0	0	0	0.06	0	0	0	0	0	0	0	0	0	0	0	0	0	0	0	0	0	0.05	0	0	0	0	0	0	0	0	0	0	0	0	0	1.56	0	0	0	0.14	0	0.76	0	0.05	0
"Butanoic_acid,_3-hydroxy-3-methyl"	Acid	0	0	0	0	0	0	0	0	0	0	0	0	0	0	0	0	0	0	0	0	0	0	0	0	0	0	0	0	0	0	0	0	0	0	0	0.18	0	0	0	0	25.43	0	0	0	0	0	0	0
"Butanoic_acid,_3-methyl-,_ethyl_ester"	Ester_Aliphatic	0	0	0	0	0	0	0.01	0	0	0	0	0	0	0	0	0	0	0	0	0	0	0	0	0	0	0	0	0	7.74	0	0.08	0	0	0	0	0	0	0	0.48	0	0	0	0.4	9.45	1.09	0	0.05	0
"Butanoic_acid,_4-(3-ethylphenyl)-4-oxo"	Keto_Acid	0	0	0	0	0	0	0	0	0	0	0	0	0	0	0	0	0	0	0	0	0.37	0	0	0	0	0	0.14	0	0	0	0	0	0	0	7.61	0	0	0	0	0	0	0	0	0	0	0	0	0
"Butanoic_acid,_butyl_ester"	Ester_Aliphatic	0	0	0	0	0	0	2.29	0	0	0	0	0	0	0	0	0	0	0	0	0	0	0	0	0	0	0	0	0	0	0	0	0	0	0	0	0	0	0	0	0	0	0	0	0	0	0	0	0
"Butanoic_acid,_ethyl_ester"	Ester_Aliphatic	0	0	0	0	0	0	0.24	0	0	0	0	0	0	0	0	0	0	0	0	0	0	0	0	0	0	0	0	0	7.62	0	0.24	0	0	0	0	0	0	0	0	0	0	0	0.2	18.54	6.69	0	0	0
"Butanoic_acid,_octyl_ester"	Ester_Aliphatic	0	0	0	0	0	0	0.41	0	0	0	0	0	0	0	0	0	0	0	0	0	0	0	0	0	0	0	0	0	0	0	0	0	0	0	0	0	0	0	0	0	0	0	0	0	0	0	0	0
"Butyl_2-methylpropyl_1.2_benzenedicarboxilate"	Diester_Aromatic	0	0	0	0	0	0	0	0	0	0	0	0	0	3.38	0	0	0	0	0	0	0	0	0	0	0	0	0	0	0	0	0	0	0	0	0	0	0	0	0	0	0	0	0	0	0	0	0	0
"butyl_acetate"	Ester_Aliphatic	0	0	0	0	0	0	0	0	0	0	0	0	0	0	0	0	0	0	0	0	0	0	5.4	0	0	0	0	0	0	0	0	0	0	0	0	0	0	0	0	0	0	0	0	0	0	0	0	0
"Butyl_butanoate"	Ester_Aliphatic	0	0	0	0	0	3.25	0	0	0	0	0	0	0	0	0	0	0	0	0	0	0	0	0	0	0	0	0	0	0	0	0	0	0	0	0	0	0	0	0	0	0	0	0	0	0	0	0	0
"Butyl_hexanoate"	Ester_Aliphatic	0	0	0	0	0	9.21	0	0	0	0	0	0	0	0	0	0	0	0	0	0	0	0	0	0	0	0	0	0	0	0	0	0	0	0	0	0	0	0	0	0	0	0	0	0	0	0	0	0
"Camphene"	MT_Hydrocarbon	0	0	0	0	0	0	0	0	0	0	0	0	0	0	0	0	0	0	0	0	0	0	0	0	0	0	0	0	0	0	0	0	0	0	0	0	0	0.18	0	0	0	0	0	0	0	0	0	0
"Carvone"	MT_Ketone	0	0	0	0	0	0	0	0	0	0	0	0	0	0	0	0	0	0	0	0	0	0	0	0	0	0	0	0	0	0	0	0	0	0	0	0	0	0	0	0	0	0	0	0	0	0.47	0	0
"Caryophyllene"	ST_Hydrocarbon	0	0	0	0	0	1.07	3.16	0	0	0.21	0.06	0	0	0	0	0	0	0	0	0	0.84	0	0	0	0	0	0	2.22	0	0	0	0.48	0.21	16.01	0	0	0	0.16	0	0	0	0	9.87	0	0	0.98	0	0.07
"Caryophyllene_oxide"	ST_Ether	0	0	0	0	0	0	0	0	0	0	0	0	0	0	0	0	0	0	0	0	0	0	0	0	0	0	0	0	0	0	0	0	0.06	0	0	0	0	0	0	0	0	0	0.67	0	3.1	0	0	0
"Ciclododecene"	Hydrocarbon_cyclic	0	0	0	0	0	0	0	0	0	0	0	0	0	0	0	0	0	3.76	0	0	0	0	0	0	0	0	0	0	0	0	0	0	0	0	0	0	0	0	0	0	0	0	0	0	0	0	0	0
"cis-3-Hexenol"	Alcohol_aliphatic	0	2.58	0	0	0	0	0	1.58	0	0	0	0	0	0	0	0	0	0	0	0	0	0	0	0	0	0	0	0	0	0	0	0	0	0	0	0	0	0	0	0	0	0	0	0	0	0	0	0
"cis-3-Octadecene"	Hydrocarbon_aliphatic	0	0	0	0	0	0	0	0	0	0	0	0	0	0	0	0	0	0	0	0	0	0	0	0	0	0	0.51	0	0	0	0	0	0.78	0	0	0	0	0.49	0	0	0	0	0	0	0	0	0	0.98
"cis-sabinene"	MT_Hydrocarbon	0	0	0	0	0	0	0	0	0	0	0	0	0	0	0	0	0	0	0	0	0	0	0	0	0	0	0	0	0	0	0	0	0	0	0	0	0	0	0	0	0	37.05	1.68	0	0	0	0	0
"Citronellal"	MT_Aldehyde	1.03	0	0	0	0	0	0.19	0	0	0.05	0.09	0	0	0	0	0	0	0	0.4	0	0	0	0	0	0	0	0	0	0	0	0	0.05	0	0	0	0	0	0.69	0	0	0	0	0	0.46	0	0	0	0.24
"Citronellol"	MT_Alcohol	35	5.08	0	0	0	0	0	0	0	0	0.51	0	0	0	0	0	0	0	22.4	0	0	0	0	0	0	0	0	0	0	0	0	0	0	0	0	0	0	0	0	0	0	0	0	0	0	0	0	0
"Citronellyl_acetate"	MT_Ester	2.63	0	0	0	0	0	0	0	0	0.12	0	0	0	0	0	0	0	0	0	0	0	0	0	0	0	0	0	0	0	0	0	0	0	0	0	0	0	0	0	0	0	0	0	0	0	0	0	0
"Cosmene"	MT_Hydrocarbon	0	0	0	0	0	0	0	0	0	0	0	0	0	0	0	0	0	0	0	0	0.34	0	0	0	0	0	0	0	0	0	0.15	0.4	0.21	0	0	0	0	0	0	0	0	0	0	0	0	0	0	0
"Cubenene"	ST_Hydrocarbon	0	0	0	0	0	0	1.1	0	0	0	0	0	0	0	0	0	0	0	0	0	0.35	0	0	0	0	0	0	0	0	0	0	0.1	0.12	0	0	0	17.79	0.27	0	0	0	0	0.18	0	0	0	0	0.23
"Cyclobutene,_3,3-dimethyl"	Hydrocarbon_cyclic	0	0	0	0	0	0	0	0	0	0	0	0	0	0	0	0	0	0	0	0	0	0	0	0	0	0	0	0	0	0	0	0	0	0	0	0	0	0	0	0	0	0	0	0	2.76	0.97	0	0
"Dec-4-enal"	Aldehyde	0	0	0	0	0	0	0	0	0	0	0	0	0	0	0	0	0	0	0	0	0	0	0	0	0	0	0	0	0	0	0	0	0	0	0	0	0	0	0	0	0	0	0	0	0	0	0	0
"Decane,_1,1'-oxybis"	Ether_related	0	0	0	0	0	0	0	0	0	0	0	0	0	0	0	0	0	0	0	0	0	0	0	0	0	0	0	0	0	0	0	0	0	0	0	0	0	6.57	0	0	0	0	0	0	0	0	0	0
"Decanoic_acid,_ethyl_ester"	Ester_Aliphatic	0	0	0	0	0	0	0	0	0	0	0	0	0	0	0	0	0	0	0	0	0	0	0	0	0	0	0	0	0	0	0	0.03	0	0	0	0	0	0	0	0	0	0	0	0	0	0	0	0
"Decanoic_acid,_methyl_ester"	Ester_Aliphatic	0	0	0	0	0	0	0	0	0	0	0	0	0	0	0	0	0	0	0	0	0	0	0	0	0	0	0	0	0	0	0	0	0	0	0	0	0	0	0	0	0	0	0	0	0	0	0	0
"Dendrolasin"	Aromatic_heterocycle	0	0	0	0	0	0	0	0	0	0	0	0	0	0	0	0	0	0	0	0	0	0	0	0	0	0	0	33.29	0	0	0	0	0	0	0	0	0	0	0	0	0	0	0	0	0	0	0	0
"Diethyl_malonate"	Diester_Aliphatic	0	0	0	0	0	0	0	0	0	0	0	0	0	0	0	0	0	0	0	0	0	0	0	0	0	0	0	0	0	0	0	0	0	0	0	0	0	0	0	0	0	0	0	0	0	0	0	0
"Dimethoxytoluene"	Ether_related	0	0	0	0	0	0	0	0	0	0	0	0	0	0	0	1.9	5.07	0	0	0	0	0	0	0	0	0	0	0	0	0	0	0	0	0	0	0	0	0	0	0	0	0	0	0	0	0	0	0
"DL-3-Phenyllactic_acid,_methyl_ester"	Ester_Aromatic	0	0	0	0	0	0	0	0	0	0	0	0	0	0	0	0	0	0	0	0	0	0	0	0	0	0	0	0	0	0	0	0	0	0	0	0	0	0	0	0	0	0	0	0	0	0	0	3.55
"Docosane"	Hydrocarbon_aliphatic	0	0	0	0	0	0	0	0	0	0	0	0	2.4	0	0	0	0	0	0	0	0	0	0	0	0	0	0	0	0	0	0	0	0	0	0	0	0	0	0	0	0	0	0	0	0	0	0	0
"Dodecane"	Hydrocarbon_aliphatic	0	0	0	0	0	0	0	0	0	0	0	0	0	0.12	0	0	0	0	0	0	0	15.9	2.7	0	0	0	0	0	0	0	0	0	0	0	0	0	0	0	0	0	0	0	0	0	0	0	0	0
"Dodecane,_2,6,10-trimethyl"	ST_Hydrocarbon	0	0	0.03	0	0	0	0	0	0	0	0	0	0	0	0	0	0	0	0	0	0	0	0	0	0	0	0	0	0	0	0	0	0	0	0	0	0	0	0	0	0	0	0	0	0	0	0	0
"Dodecane,_5-methyl"	Hydrocarbon_aliphatic	0	0	0	0	0	0	0	0	0	0	0	0	0	0	0	0	0	0	0	0	0	0	0	0	0	0	0	0	0	0	0	0	0	0	0	0	0	0	0	0	0	0	0	0	0	0	0	0
"E-7-Octadecene"	Hydrocarbon_aliphatic	0	0	0	0	0	0	0	0	0	0	0	0	0	0	0	0	0	0	0	0	0	0	0	0	0	0	0.36	0	0	0	0	0	0	0	0	0	0	0	0	0	0	0	0	0	0	0	0	0.21
"Eicosane,_9-cyclohexyl"	Hydrocarbon_cyclic	0	0	0	0	0	0	0	0	0	0	0	0	0	0	0	0	0	0	0	0	0	0	0	0	0	0	0	0	0	0	0	0	0	0	0	0	0	0	0	0	0	0	0	0	0	0	0	0
"Eidosene"	Hydrocarbon_aliphatic	0	0	0	0	0	0	0	0	0	0	0	0	0	19.39	0	0	0	0	0	0	0	0	0	0	0	0	0	0	0	0	0	0	0	0	0	0	0	0	0	0	0	0	0	0	0	0	0	0
"Elemene"	ST_Hydrocarbon	0	0	0	0	0	0	0	0	0	0	0	0	0	0.06	0	0.21	0.56	0	0	0	1.51	0	0	0	0	0	0	0	0	0	0	0	0	27.83	1.24	0	0	0	0	0	0	0	0	0	0	1.36	0	0
"Ethyl_linolenate"	Ester_Fatty_Acid	0	0	0	0	0	0	0	0	0	0	0	0	38.3	0	0	0	0	0	0	0	0	0	0	0	0	0	0	0	0	0	0	0	0	0	0	0	0	0	0	0	0	0	0	0	0	0	0	0
"Ethyl_palmitate"	Ester_Fatty_Acid	0	0	0	0	0	0	0	0	0	0	0	0	3.6	0	0	0	0	0	0	0	0	0	0	0	0	0	0	0	0	0	0	0	0	0	0	0	0	0	0	0	0	0	0	0	0	0	0	0
"Ethyl_trans-4-decenoate"	Ester_Aliphatic	0	0	0	0	0	0	0	0	0	0	0	0	0	0	0	0	0	0	0	0	0	0	0	0	0	0	0	0	0	0	0	0	0	0	0	0	0	0	0	0	0	0	0.34	0	0	0	0	0
"Eugenol"	Ether_related	0	0.25	0	0	0	2.18	0	0	0	0.12	0	0.12	0	0	0	0	0.51	0	0	0	0	0	0	0	0	0	0	0	0	0	0	0.07	0	0	0	0	0	0	0	0	0	0	0	0	3.58	0	0	0.91
"Farnesol"	ST_Alcohol	0	0	0	0	0	0	0	0	0	0.28	0	0	0	0.19	0	3.22	0	0	0	0	0	0	0	0	0	0	0	0	0	0	0	0	0	0	0	0	0	0	0	0	0	0	0	0	0	0	0	0
"Farnesyl_acetate"	ST_Ester	0	0	0	0	0	0	6.69	0	1.18	0	0	0	0	0	0	0	0	0	0	0	0	0	0	0	0	0	0.04	0	0	0	0	0.05	0	0	0	0	0	0	0	0	0	0	0.1	0	0	0	0	0
"Formic_acid,_pentyl_ester"	Ester_Aliphatic	0	0	0	0	0	0	0	0	0.31	0	0	0	0	0	0	0	0	0	0	0	0.18	0	0	0	0	0	0	0	0	0	0	0	0	0	0	0	0	0	0	0	0	0	0.01	0	0	0	0	0
"Furan,_2,3-dihydro-4-methyl"	Ether_related	0	0	0	0	0	0	0	0	0	0	0	0	0	0	0	0	0	0	0	0	0	0	0	0	0	0	0	0	0	0	0	0	0	0	0	0	0	0	0	0	0	0	0	0	0	0	0	0.01
"g-cadinene+__C17(blank)_dbl._top"	ST_Hydrocarbon	0	3.76	0	0	0	0	0	0	0	0	0	0	0	0	0	0	0	0	0	0	0	0	0	0	0	0	0	0	0	0	0	0	0	0	0	0	0	0	0	0	0	0	0	0	0	0	0	0
"Geranial"	MT_Aldehyde	35.69	12.65	0	0	0	0	0	5.32	0	4.13	16.74	0	0	0	0	0	0	0	7.8	0	0	0	0	0	0	1.6	0	0	0	0	0	0	0	0	0	0	0	0	0	0	0	0	0	0	0	0	0	0
"geranic_acid"	MT_Acid	2.8	0	0	0	0	0	0	0	0	0.17	2.04	0	0	0	0	0	0	0	0	0	0	0	0	0	0	0	0	0	0	0	0	0	0	0	0	0	0	0	0	0	0	0	0	0	0	0	0	0
"Geraniol"	MT_Alcohol	5.71	15.81	0	0	0	0	0	11.62	0	17.84	15.67	0	0	0	0	0	8.78	0	1.4	0	0	0	0	0	0	43.6	7.67	0	0	0	0	6.72	0	0	0	0	0	0	0	0	0	0	0	0	0	0	0	54.18
"Geraniol_or_nerol"	MT_Alcohol	0	0	0	0	0	0	0	0	0	0	0	0	0	0	0	3.28	0	1.74	0	0	0	0	0	0	0	0	0	0	0	0	0	0	0	0	0	0	0	0	0	0	0	0	0	0	0	0	0	0
"Geranyl_acetate"	MT_Ester	9.17	0.7	0	0	0	0.12	0.57	0	0	37.58	0.44	0	0	0	0	0	0	0	0	0	0	0	0	0	0	0	0.72	0	0	0	0	0	0	0	0	0	0	0	0	0	0	0	0	0	0	0	0	0
"Germacrene_D"	ST_Hydrocarbon	0	0	0	0	0	8.08	11.97	0	0.06	0.98	0.55	0	0	0	0	0	0	0	0	0	20.2	0	0	0	0	0	0	0	0	0	0	5.48	0	0.95	0	0	0	0	0	0	0	0	0.36	0	0	0	0	0.72
"Gurjunene"	ST_Hydrocarbon	0	0	0	0	0	0	0	0	0	0	0	0	0	0	0	0	0	0	0	0	1.13	0	0	0	0	0	0	0	0	0	0	0.02	0	2.72	0	0	0	0	0	0	0	0	0	0	0	0	0	0.43
"Heneicosane"	Hydrocarbon_aliphatic	0	0	0	0	0	0	0	0	0	0	0	0	17.6	0	0	0	0	0	0	0	0	0	0	0	0	0	0	0	0	0	0	0	0	0	0	0	0	0	0	0	0	0	0	0	0	0	0	0
"Heneicosane_-3_-methyl"	Hydrocarbon_aliphatic	0	0	0	0	0	0	0	0	0	0	0	0	7.6	0	0	0	0	0	0	0	0	0	0	0	0	0	0	0	0	0	0	0	0	0	0	0	0	0	0	0	0	0	0	0	0	0	0	0
"Heptadecane,_2-methyl"	Hydrocarbon_aliphatic	0	0	0	0	0	0	0	0	0	0	0	0	0	0	0	0	0	0	0	0	0	0	0	0	0	0	0.08	0	0	0	0	0	0	0	0	0	0	2.67	0	0	0	0	0	0	0	0	0	0
"heptane"	Hydrocarbon_aliphatic	0	0	0	0	0	0	0	0	0	0	0	0	0	0	0	0	0	0	0.7	2.5	0	8.1	1.6	0	0	2.7	0	0	0	0	0	0	0	0	0	0	0	0	0	0	0	0	0	0	0	0	0	0
"Heptanoic_acid,_ethyl_ester"	Ester_Aliphatic	0	0	0	0	0	0	0	0	0	0	0	0	0	0	0	0	0	0	0	0	0	0	0	0	0	0	0	0	1.25	0	0	0.11	0	0	0	0	0	0	0	0	0	0	0	0	0	0	0	0
"Heptyl_formate"	Ester_Aliphatic	0	0	0	0	0	0	0	0	0	0	0	0	0	0	16.26	0	0	0	0	0	0	0	0	0	0	0	0	0	0	0	0	0	0	0	0	0	0	0	0	0	0	0	0	0	0	0	0	0
"Hexadecanal"	Aldehyde	0	0	0	0	0	0	0	0	0	0	0	0	0	0	0	0	0	0	0	0	10.53	0	0	0	0	0	0	0	0	0	0	0	0	0	0	0	0	0.04	0	0	0	0	0	0	0	0	0	1.25
"hexadecane"	Hydrocarbon_aliphatic	0	0	0	0	0	0	0	0	0	0	0	0	0.1	0	24.31	0	0	0	0	0	0	4.3	2	0	0	0	0	0	0	0	0	0	0	0	0	0	0	0	0	0	0	0	0	0	0	0	0	0
"Hexadecane,_2,6,10,14-tetramethyl"	Hydrocarbon_aliphatic	0	0	0	0	0	0	0	0	0	0	0	0	0	0	0	0	0	0	0	0	0	0	0	0	0	0	0	0	0	0	0	0	0	0	0	0	0	2.43	0	0	0	0	0	0	0	0	0	0.19
"Hexadecane,_2-methyl"	Hydrocarbon_aliphatic	0	0	0.61	0	0	0	0	0	0	0	0	0	0	0	0	0	0	0	0	0	0	0	0	0	0	0	0.1	0	0	0	0	0	0.08	0	0	0	0	0	0	0	0	0	0	0	0	0	0	0
"Hexanoic_acid"	Acid	0	0	0	0	0	0	0	0	0	2.88	0	0	0	0	0	0	0	0	0	0	0	0	0	0	0	0	0	0	0	0	0	0	0	0	0	0	0	0	0	0	0	0	0	0	0	0	0	0
"Hexanoic_acid,_ethyl_ester"	Ester_Aliphatic	0	0	0	0	0	0	0.5	0	0	0	0	0	0	0	0	0	0	0	0	0	2.94	0	0	0	0	0	0	0	59.35	0	0.49	0.13	0.4	0	41.49	0	0	0	0	0	0	0	2.19	2.98	13.91	2.46	0	0
"Hexanoic_acid,_hexyl_ester"	Ester_Aliphatic	0	0	0	0	0	0	2.76	0	0	0	0	0	0	0	0	0	0	0	0	0	0	0	0	0	0	0	0	0	0	0	0	0	0	0	0	0	0	0	0	0	0	0	0	0	0	0	0	0
"Hexyl_acetate"	Ester_Aliphatic	0	0	0	0	0	8.8	0	0	0	0	0	0	0	0	0	0	0	0	0	0	0	0	0	0	0	0	0	0	0	0	0	0	0	0	0	0	0	0	0	0	0	0	0	0	0	0	0	0
"Hexyl_butanoate"	Ester_Aliphatic	0	0	0	0	0	2.76	0	0	0	0	0	0	0	0	0	0	0	0	0	0	0	0	0	0	0	0	0	0	0	0	0	0	0	0	0	0	0	0	0	0	0	0	0	0	0	0	0	0
"Hexyl_hexanoate"	Ester_Aliphatic	0	0	0	0	0	9.35	0	0	0	0	0	0	0	0	0	0	0	0	0	0	0	0	0	0	0	0	0	0	0	0	0	0	0	0	0	0	0	0	0	0	0	0	0	0	0	0	0	0
"Humulene"	ST_Hydrocarbon	0	0	0	0	0	0.29	0.77	0	0	0	0	0	0	0	0	0	0	0	0	0	0	0	0	0	0	0	0	0	0	0	0	0.1	0	2.74	0	0	4.32	0.05	0	0	0	0	1.72	0	0	0.12	0	0
"Indole"	Aromatic_heterocycle	0	0.56	0	0	0	0	0	3.29	0	0	0.05	0	0	0	0	0	0	0	0	0	0	0	0	0	0	0	0.78	0	0	0	0	0.92	0	0	0	0	0	0	0	0	0	0	0	0	0	0	0	0.26
"Indole,_3-methyl"	Aromatic_heterocycle	0	0	0	0	0	0	0	0	0	0	0	0	0	0	0	0	0	0	0	0	0	0	0	0	0	0	0	0	0	0	0	0	0	0	0	0	0	0	0	0	0	0	0	0	0	0	0	0
"isobutyl_acetate"	Ester_Aliphatic	0	0	0	0	0	0	0	0	0	0	0	0	0	0	0	0	0	0	0	2.2	0	0	2.4	0	0	0	0	0	0	0	0	0	0	0	0	0	0	0	0	0	0	0	0	0	0	0	0	0
"Isolongifolol,_methyl_ether"	ST_Ether	0	0	0	0	0	0	0	0	0	0	0	0	0	0	0	0	0	0	0	0	0	0	0	0	0	0	0	0	0	0	0	0	0	0	0	0	0	0.52	0	0	0	0	0	0	0	0	0	0
"Isotridecanol"	Alcohol_aliphatic	0	0	0	0	0	0	0	0	0	0	0	0	0	0	0	0	0	0	0	0	0	0	0	0	0	0	0	0	0	0	0.09	0	0	0	0	0	0	0	0	0	0	0	0	0	0	0	0	0
"Ledol"	ST_Alcohol	0	0	0	0	0	0	0	0	0	0	0	0	0	0	0	0	0	0	0	0	0	0	0	0	0	0	0	0	0	0	0.22	0	0	0	0	0	0	0	0	0	0	0	0	0	0	0	0	0
"Lepidozene"	ST_Hydrocarbon	0	0	0	0	0	0	2.97	0	0	0	0	0	0	0	0	0	0	0	0	0	1.61	0	0	0	0	0	0	0	0	0	0	1.5	0	0	0	0	0	0	0	0	0	0	0	0	0	0	0	0
"Limonene"	MT_Hydrocarbon	0.21	0	0	0	0	0	0	0	0	0	0	0	0	6.28	0	0	0	0	0.2	0	0	0	0.7	0	0	1.6	0	0	0	0	0	0	0	0	0	0	0	1.62	0	0	0	0	0	0	0	2.77	0	0.06
"Limonene_oxide,_cis"	MT_Ether	0	0	0	0	0	0	0	0	0	0	0	0	0	0	0	0	0	0	0	0	0	0	0	0	0	0	0	0	0	0	0	0	0	0	0	0	0	0	0	0	0	0	0	0	0	0	0	0
"Linalool"	MT_Alcohol	0	2.07	1.22	0	0	0	0	15.74	0	0.06	20.41	2.83	0	1.26	0	0	0	0	40.2	0.9	1.87	0	0	0	0	1.2	0.62	0	0	5.15	0.06	1.76	0.23	0	0	1.36	0	0	0	0	0	0	5.48	0	0	0	0	3.47
"Linalool_oxide"	MT_Ether	0	0	0	0	0	0	0	0	0	0	0	0	0	0	0	0	0	0	0	0	1.12	0	0	0	0	0	0.04	0	0	0	0	0.16	0.72	0	0	0	2.54	0	1.79	0	0	0	0.88	0	0	0	0	0
"Longipinene"	ST_Hydrocarbon	0	0	0	0	0	0	0	0	0	0	0	0	0	0	0	0	0	0	0	0	0	0	0	0	0	0	0	0	0	0	0	0	0	31.82	0	0	0	0	0	0	0	0	0	0	0	0.76	0	0
"L-β-Pinene"	MT_Hydrocarbon	0	0	0	0	0	0	0	0	0	0	0	0	0	0	0	0	0	0	0	0	0	0	0	0	0	0	0	0	0	2.39	0	0	0	0	0	0	0	0	0	0	0	0	0	0	0	0	0	0
"Methanol,_oxo-,_benzoate"	Ester_Aromatic	0	0	0	0	0	0	0	0	0	0	0	0	0	0	0	0	0	0	0	0	0	0	0	0	2.21	0	0	0	0	0	0	0	0	0	0	0	0	0	0	0	0	0	0	0	0	0	0	0
"Methyl_(E)-cinnamate"	Ester_Aromatic	0	0	0	0	0	0	0	3.97	0	0	0	0	0	0	0	0	0	0	0	0	0	0	0	0	0	0	0	0	0	0	0	0	0	0	0	0	0	0	0	0	0	0	0	0	0	0	0	0
"Methyl_2-aminobenzoate"	Ester_Aromatic	0	2.84	0	0	0	0	0	0.04	0	0	0	0	0	0	0	0	0	0	0	0	0	0	0	0	0	0	0	0	0	0	0	0	0	0	0	0	0	0	0	0	0	0	0	0	0	0	0	0
"Methyl_3-phenyl-2-hydroxypropanoate"	Ester_Aromatic	0	0	0	0	0	0	0	0.29	0	0	2.56	0	0	0	0	0	0	0	0	0	0	0	0	0	0	0	0	0	0	0	0	0	0	0	0	0	0	0	0	0	0	0	0	0	0	0	0	0
"Methyl_9-hexadecenoate"	Ester_Fatty_Acid	0	0	0	0	0	0	0	0	0	0	0	0	0	2.66	0	0	0	7.77	0	0	0	0	0	0	0	0	0	0	0	0	0	0	0	0	0	0	0	0	0	0	0	0	0	0	0	0	0	0
"Methyl_benzoate"	Ester_Aromatic	0	0	0	0	0	1.39	0	0	0	0	13.08	1.13	0	0	0	0	0	0	0	0	0	0	0	0	0	0	0	0	0	0	0	0	0	0	0	0	0	0	0	0	0	0	0	0	0	0	0	0
"Methyl_geranate"	MT_Ester	0.24	1.45	0	0	0	0	0	8.22	0	0.41	15.02	0	0	0	0	0	0	0	2	0	0	0	0	0	0	0.9	0	0	0	0	0	0	0	0	0	0	0	0	0	0	0	0	0	0	0	0	0	0
"Methyl_Isobutyl_Ketone"	Ketone	0	0	0	0	0	0	0	0	0	0	0	0	0	0	0	0	0	0	0	0	0	0	0	0	0	0	0	0	0	0	0	0.1	0	0	0	0	0	0	0	0	0	0	0	0	0.45	0	0	0
"Methyl_linoleate"	Ester_Fatty_Acid	0	0	0	0	0	0	0	0	0	0	0	0	7	0	0	0	0	0	0	0	0	0	0	0	0	0	0	0	0	0	0	0	0	0	0	0	0	0	0	0	0	0	0	0	0	0	0	0
"Methyl_octanoate"	Ester_Aliphatic	0	0	0	0	0	0	0	5.26	0	0	0	0	0	0	0	0	0	0	0	0	0	0	0	0	0	0	0	0	0	0.31	0	0	0	0	0	0	0	0	0	0	0	0	0	0	0	0	0	0
"Methyl_salicylate_"	Ester_Aromatic	0	1.11	0	37.81	0	0.29	0	0	1.53	0	2.12	4.81	0.1	0	0	0	0	0	0	0	0	0	0	0	0	0	0.63	0	0	0	1.31	0	0	0	0	0	0	3.95	5.3	0	0	0	1.17	0	0	0	0	0.17
"Monoterpenes_nurcene"	MT_Hydrocarbon	0	0	0	0	0	0	0	0	0	0	0	0	0	0	0	0	0	0	0	0	0	0	0	0	0	2	0	0	0	0	0	0	0	0	0	0	0	0	0	0	0	0	0	0	0	0	0	0
"m-Toluic_acid,_benzyl_ester"	Ester_Aromatic	0	0	0	0	0	0	0	0	0	0	0	0	0	0	0	0	0	0	0	0	0	0	0	0	9.48	0	0	0	0	0	0	0	0	0	0	0	0	0	0	0	0	0	0	0	0	0	0	0
"Neral"	MT_Aldehyde	5.33	4.27	0	0	0	0	0.59	2.24	0	0.43	2.25	0	0	0	0	0	0	0	4.5	0	0	0	0	0	0	0	2.5	0	0	0	0	1.34	0	0	0	0	0	0	0	0	0	0	0	0	0	0	0	4.45
"Nerol"	MT_Alcohol	0	7.77	0	0	0	0	0	0.96	0	0.36	1.61	0	0	0	0	0	0	8.26	0.3	0	0	0	0	0	0	0	0	0	0	0	0	0	0	0	0	0	0	0	0	0	0	0	0	0	0	0	0	0
"Nerolidol"	ST_Alcohol	0	0.67	0	0	0	5.04	17.45	1.05	0	21.82	0.04	0	0	0	0	0	0	0	0	0	0	0	0	0	0	0	0	0	0	0.03	0	0	0	0	0	0	0	0	0	0	0	0	0.15	0	0	0	0	0.17
"Ni³"	Unknown	0	0	0	0	0	0	0	0	0	0	0	0	0	0	0	0	0	0	0	0	0	0	0	0	0	0	0	18.95	0	0	0	0	0	0	0	0	0	0	0	0	0	0	0	0	0	0	0	0
"Nonanoic_acid,_methyl_ester"	Ester_Aliphatic	0	0	0	0	0	0	0	0	0	0	0	0	0	0	0	0	0	0	0	0	0	0	0	0	0	0	0	0	0	0	0	0	0	0	0	0	0	0	0	0	0	0	0	0	0	0	0	0
"Octadecanoic_acid,_ethyl_ester"	Ester_Fatty_Acid	0	0	0	0	0	0	0	0	0	0	0	0	0	0	0	0	0	0	0	0	0	0	0	0	0	0	0	0	0	0	0	0	0	0	0	0	0	0	0	0.85	8.04	0	0	0	0	0	0	0
"octane"	Hydrocarbon_aliphatic	0	0	0	0	0	0	0	0	0	0	0	0	0	0	0	0	0	0	0	2.6	0	0	0	0	0	0	0	0	0	0	0	0	0	0	0	0	0	0	0	0	0	0	0	0	0	0	0	0
"Octanoic_acid,_ethyl_ester"	Ester_Aliphatic	0	0	0	0	0	0	0.02	0	0	0	0	0	0	0	0	0	0	0	0	0	0	0	0	0	0	0	0	0	0	0	0	0.82	0	0	7.28	0	0	0	0	0	0	0	0	0	0	1.4	0	0
"Octanoic_acid,_methyl_ester"	Ester_Aliphatic	0	0	0	0	0	0	0	0	0	0	0	0	0	0	0	0	0	0	0	0	0	0	0	0	0	0	0	0	0	0	0	0	0	0	0	0	0	0	0	0	0	0	0	0	0	0	0	0
"Octanoic_acid-tert_butyl_ester"	Ester_Aliphatic	0	0	0	0	0	0	0	0	0	0	0	0	0	0	0	0	0	0	0	0	0	0	0	0	0	0	0	0	0	0	0	0	0	0	0	0	0	0	0.2	0	0	0	0	0	0	0	0	0
"p-Cymene"	MT_Hydrocarbon_aromático	0	0	1.41	0	0	0	0	0	0	0	0	0	0	0	0	0	0	0	0	0	0	0	0	0	0	0	0	0	0	0	0	0	0.01	0	0	0	0	2.01	0	0	0	0	0	0	0	0	0	0.02
"Pentacosane"	Hydrocarbon_aliphatic	0	0	0	0	0	0	0	0	0	0	0	0	3.5	0	0	0	0	0	0	0	0	0	0	0	0	0	0	0	0	0	0	0	0	0	0	0	0	0	0	0	0	0	0	0	0	0	0	0
"Pentadecanal"	Aldehyde	0	0	0	0	0	0	0	0	0.17	0	0	0	0	0	0	0	0	0	0	0	0	0	0	0	0	0	0	0	0	0	0	0	0	0	0	0	0	0	0	0	0	0	0	0	0	0	0	0
"Pentadecane"	Hydrocarbon_aliphatic	0	0	0	0	0	0	0	0	0	0	0	0	0	2.27	7.06	0	0	0	0	0	0	0	0	0	0	0	0	0	0	0	0	0	0	0	0	0	0	0	0	0	0	0	0	0	0	0	0	0
"Pentadecane,_2-methyl"	Hydrocarbon_aliphatic	0	0	0	0	0	0	0	0	0	0	0	0	0	0	0	0	0	0	0	0	0	0	0	0	0	0	0	0	0	0	0	0	0	0	0	0	0	0	0	0	0	0	0	0	0	0	0	0
"Pentadecane,_3-methyl"	Hydrocarbon_aliphatic	0	0	0	0	0	0	0	0	0	0	0	0	0	0	0	0	0	0	0	0	0	0	0	0	0	0	0.09	0	0	0	0	0	0	0	0	0	0	0	0	0	0	0	0	0	0	0	0	0
"Pentadecane,_7-methyl"	Hydrocarbon_aliphatic	0	0	0	0	0	0	0	0	0	0	0	0	0	0	0	0	0	0	0	0	0	0	0	0	0	0	0	0	0	0	0	0	0	0	0	0	0	0	0	0	0	0	0	0	0	0	0	0
"Phenol,_2-ethyl"	Alcohol_phenolic	0	0	0	0	0	0	0	0	0.15	0	0	0	0	0	0	0	0	0	0	0	1.27	0	0	0	0	0	0	0	0	0	0	0	0.08	0	0	0	0	0	0	0	0	0	0	0	0	2.39	0	0
"Phenol,_2-methyl"	Alcohol_phenolic	0	0	0	0	0	0	0	0	0	0	0	0	0	0	0	0	5.62	0	0	0	0	0	0	0	0	0	0	0	0	0	0	0	0	0	0	0	0	0	0	0	0	0	0	0	0	0	0	0
"phenylethylalcohol"	Alcohol_aromatic	0	0	0	0	0	0	7.46	0	0	0	0	0	0	0	0	0	0	0	0	2.4	21.76	0	0	0	0	2.7	10.09	0	0	0	1.21	0.34	0	0	0	0	0	0	0	0	0	0	1.42	0	9.45	0	0	0.2
"p-Menth-8(10)-en-9-ol,_cis"	MT_Alcohol	0	0	0	0	0	0	0	0	0	0	0	0	0	0	0	0	0	0	0	0	0	0	0	0	0	0	0	0	0	0	0	0	0	0	0	0	0	0	0	0	0	0	0	0	0	0	0	0
"Propanoic_acid,_2-methyl-,_2-ethyl-3-hydroxyhexyl_ester"	Ester_Complex	0	0	0	0	0	0	0	0	0	0	0	0	0	0	0	0	0	0	0	0	0	0	0	0	0	0	0	0	0	0	0	0	0	0	0	0	0	4.18	0	0	0	0	1.05	0	0	0	0	0
"Santolina_triene"	MT_Hydrocarbon	0	0	0	0	0	0	0	0	0	0	0	0	0	0	0	0	0	0	0	0	0	0	0	0	0	0	0	0	0	0	35.36	0	0	0	0	0	0	0	0	0	0	0	0	0	0	0	0	0
"Sulfur-containing_compounds"	Sulfur_compound	0	0	0	0	0	0	0	0	0	0	0	0	0	0	19.21	0	0	0	0	0	0	0	0	0	0	0	0	0	0	0	0	0	0	0	0	0	0	0	0	0	0	0	0	0	0	0	0	0
"Terpineol"	MT_Alcohol	0	0	0	0	0	0	0	0	0	0	0	0	0	0	0	0	0	0	0	0	0	0	0	0	0	0	0	0	0	0	0	0	0	0	0	0	0	0	0	0	0	0	0	0	0	0	0	0
"Tetracyclo[5.3.0.0<2,6>.0<3,10>]deca-4,8-diene"	Hydrocarbon_cyclic	0	0	0	0	0	0	0	0	0	0	0	0	0	0	0	0	0	0	0	0	0.2	0	0	0	0	0	0	0	0	0	0	0	0	0	0	0	0	0	0	0	0	0	0	0	0	0	0	0
"Tetradecane"	Hydrocarbon_aliphatic	0	0	0	0	0	0	0	0	0	0	0	0	0.1	0.15	0	0	0	0	0	0	0	14.8	2.1	0	0	0	0	0	0	0	0	0	0	0	0	0	0	0	0	0	0	0	0	0	0	0	0	0
"Tetradecene"	Hydrocarbon_aliphatic	0	0	7.91	0	0	0	0	0	0	0	0	0	0	0	0	0	0	0	0	0	0	0	0	0	0	0	0.59	0	0	0	0	0	0.91	0	0	39.95	0	3.07	0	0	0	0	0	0	0	0	1	0.9
"Thujone"	MT_Ketone	0	0	0	0	0	0	0	0	0	0	0	0	0	0	0	0	0	0	0	0	0	0	0	0	0	0	0	0	0	0	0	0	0	0	0	0	0	2.68	0	0	0	0	0	0	0	0	1.49	0
"Total_Unknown"	Unknown	0	0	0	0	0	0	0	0	0	0	0	0	0	22.95	0	55.02	0	1.3	0	0	0	0	0	0	0	0	0	0	0	0	0	0	0	0	0	0	0	0	0	0	0	0	0	0	0	0	0	0
"trans-Farnesol"	ST_Alcohol	0	0	4.12	0	0	0	0.17	0	0	0	0	0	0	0	0	0	8.61	0	0	0	0	0	0	0	0	0	0.02	0	0	0	0.06	4.43	0	0	0	0	0	0	0	0	0	0	0	0	0	0	0	0.02
"trans-Geranic_acid_methyl_ester"	MT_Ester	0	0	0	0	0	0	0	0	0	0	0	0	0	0	0	0	0	0	0	0	0	0	0	0	0	0	0.25	0	0	0	0	0	0	0	0	0	0	0	0	0	0	0	0	0	0	0	0	0.74
"trans-Isoeugenol"	Ether_related	0	0	0	0	0	0	0	0	0	0	0	0	0	0	0	0	0	0	0	0	0	0	0	0	0	0	0.14	0	0	0	0	0	0.17	0	0	0	0	0	0	0	0	0	0	0	0	2.06	0	0
"trans-Isolongifolanone"	Ketone	0	0	0	0	0	0	0	0	0	0	0	0	0	0	0	0	0	0	0	0	0	0	0	0	0	0	0	0	0	0	0	0	0	0	0	0	0	0	0	0	0	0	0	0	0	0	0	0
"trans-methyl_cinnamate"	Ester_Aromatic	0	0	0	0	0	0	0	0	0	0	0	0	0	0	0	0	0	0	0	0	0	0	5.9	0	0	2.6	0	0	0	0	0	0	0	0	0	0	0	0	0	0	0	0	0	0	0	0	0	0
"trans-Pinane"	MT_Hydrocarbon	0	0	0	0	0	0	0	0	0	0	0	0	0	0	0	0	0	0	0	0	0	0	0	0	0	0	0	0	0	0	0	0	0	0	0	0	0	0	0	0	0	0	0	14.71	0	0	0	0
"Tricosane"	Hydrocarbon_aliphatic	0	0	0	0	0	0	0	0	0	0	0	0	14.9	0	0	0	0	0	0	0	0	0	0	0	0	0	0	0	0	0	0	0	0	0	0	0	0	0	0	0	0	0	0	0	0	0	0	0
"Tricyclo[2.2.1.0(2,6)]heptane"	Hydrocarbon_cyclic	0	0	0	0	0	0	0	0	0	0	0	0	0	0	0	0	0	0	0	0	1.04	0	0	0	0	0	0	0	0	0	0.17	0.07	2.43	0	0	0	0	0	0	0	0	0	0	0	0	0	0	0
"Tricyclo[2.2.1.0(2,6)]heptane,_1,7,7-trimethyl"	Hydrocarbon_cyclic	0	0	0	0	0	0	0	0	0	0	0	0	0	0	0	0	0	0	0	0	0	0	0	0	0	0	0	0	0	0	0	0	0	0	0	0	0	0	0	0	0	0	0	0	0	0	0	0
"Tridecanal"	Aldehyde	0	0	0	0	0	0	0	0	0	0	0	0	0	0	0	0	0	0	0	0	0	0	0	0	0	0	0	0	0	0	0	0	0	0	0	0	0	0	0	0	0	0	0	0	0	0	0	0
"Tridecane"	Hydrocarbon_aliphatic	0	0	0	0	0	0	0	0	0	0	0	0	0	0.07	0	0	0	0	0	2.4	0	0	0.6	0	0	0	0	0	0	0	0	0	0	0	0	0	0	0	0	0	0	0	0	0	0	0	0	0
"Tridecane,_2-methyl"	Hydrocarbon_aliphatic	0	0	0	0	0	0	0	0	0	0	0	0	0	0	0	0	0	0	0	0	0	0	0	0	0	0	0	0	0	0	0	0	0	0	0	0	0	0	0	0	0	0	0	0	0	0	0	0
"Tridecanedial"	Aldehyde	0	0	0	0	0	0	0	0	0	0	0	0	0	0	0	0	0	0	0	0	0	0	0	0	0	0	0	0	0	0	0	0	0	0	0	0	0	0	0	0	0	0	0	0	0	0	5.18	0
"Undecane"	Hydrocarbon_aliphatic	0.7	0	0	0	0	0	0	0	0	0	0	0	0.2	0	0	0	0	0	0	5.5	0	3.5	0.5	0	0	0	0	0	0	0	0	0	0	0	0	0	0	0	0	0	0	0	0	0	0	0	0	0
"Undecane,_4,6-dimethyl"	Hydrocarbon_aliphatic	0	0	0	0	0	0	0	0	0	0	0	0	0	0	0	0	0	0	0	0	0	0	0	0	0	0	0	0	0	0	0	0	0	0	0	0	0	3.62	0	0	0	0	0	0	0	0	2.78	0
"unidentified_sulfur_compounds"	Sulfur_compound	0	0	2.91	0	0	0	0	0	0	0	0	0	0	0	0	0	0	0	0	0	0.37	0	0	0	4.73	0	0.12	0	0	0	0.07	0	0	0	20.5	0	0	6.14	0	58.32	0	0.25	0.67	5.02	3.39	0.65	1.72	0.36
"Ylangene"	ST_Hydrocarbon	0	0	0	0	0	0	0.28	0	0	0	0	0	0	0	0	0	0	0	0	0	0	0	0	0	0	0	0	0	0	0	0.04	0.11	0.2	0	0	0	46.4	0.64	0.65	0	0	0	0	0	0	0	0	0
"Zizanene"	ST_Hydrocarbon	0	0	0	0	0	0	0	0	0	0	0	0	0	0	0	0	0	0	0	0	0	0	0	0	0	0	0	0	0	0	0	0.09	0	0	0	0	12.86	0	0.19	0	0	0	0	0	0	0	0	0
"α-Bergamotene"	ST_Hydrocarbon	0	0	0	0	0	0	0	0	0	0	0	0	0	0	0	0	0	0	0	0	0	0	0	0	0	0	0	11.78	0	0	0	0	0	0	0	0	0	0	0	0	0	0	0	0	0	0	0	0
"α-cis-Ocimene"	MT_Hydrocarbon	0	0	0.46	0	0	0	0	0	0	0	0	0	0	0	0	0	0	0	0	0	0	0	0	0	0	0	1.5	0	0	0	13.69	10.68	0	0	0	0	0	0	0	0	0	0	0	0	0	0	0	0
"α-Farnesene"	ST_Hydrocarbon	0	0	2.56	0	0	0	4.59	0	0	0	0	0	0	0	0	0	0	0	0	0	0	0	0	0	0	0	0	31.57	1.24	10.67	11.67	0.43	0	0	0	0	0	0	0	0	0	0	0	0	0	0	0	0.51
"α-Pinene"	MT_Hydrocarbon	0	0	10.02	0	0	0	0	0	0	0	0	2.64	0	0	0	0	2.27	0	0	0	0	0	0	0	0	0	0	0	0	0	0	9.13	0	0	0	12.92	0	0.16	0	0	0	12.43	0	0	0	29.7	0	0
"β-Bourbonene"	ST_Hydrocarbon	0	0	0	0	0	2.37	0	0	0	0.06	0.05	0	0	0	0	0	0	0	0	0	0	0	0	0	0	0	0	0	0	0	0	0	0	0	0	0	0	0	0	0	0	0	0	0	0	0	0	0
"β-Calarene"	ST_Hydrocarbon	0	0	0	0	0	0	2.76	0	0.06	0	0	0	0	0	0	0	0	0	0	0	0.18	0	0	0	0	0	0	0	0	0	0	0.79	0	0	0	0	0	0	0	0	0	0	0	0	0	0	0	0
"β-Ionone"	Norisoprenoid	0	0.58	0	0	0	0	0.16	0	0	0	0	0	0	0	0	0	0	0	0	0	0	0	0	0	0	0	0.18	0	0	0	0	0	0	0	0	0	0	0	0	0	0	0	0	0	0	0	45.04	0
"β-Ionone,_5,6-epoxy"	Norisoprenoid	0	0	0	0	0	0	0	0	0	0	0	0	0	0	0	0	0	0	0	0	0	0	0	0	0	0	0	0	0	0	0	0	0	0	0	0	0	0	0	0	0	0	0	0	0	0	2.61	0
"β-Myrcene"	MT_Hydrocarbon	0	0	0	0	0	0	0	0	0	0	0	0	0	0	0	0	0	0	0	0	0	0	0	0	0	0	0	0	0	0	0	0	0	0	0	0	0	0	0	0	0	0	0.85	0	0	0	0	0.1
"β-pinene"	MT_Hydrocarbon	0	0	0	0	0	0	0	0	0	0	0	0	0	0	23.16	0	0	0	0	0	0	0	0	0	0	0	0	0	0	0	0	0	0	0	0	0	0	0	0	0	0	4.76	0	0	0	0	0	0
[truncated: 44 more columns]

## Sheet: Summary of compound types
																			OTHERS
Especie	MT_Alcohol	MT_Aldehyde	MT_Ester	MT_Hydrocarbon	Norisoprenoid	ST_Hydrocarbon	Alcohol_aromatic	Ester_Aromatic	Aromatic_heterocycle	Alcohol_aliphatic	Ester_Aliphatic	Ester_Fatty_Acid	Hydrocarbon_aliphatic	Ether_related	Aldehyde	Ketone	Sulfur_compound	Unknown	Acid	Acid_Aromatic	Alcohol_cyclic	Alcohol_phenolic	Ambiguous	Amide	Diester_Aliphatic	Diester_Aromatic	Ester_Complex	Ester_Irregular	Homoterpene_Hydrocarbon	Hydrocarbon_aromatic	Hydrocarbon_cyclic	Keto_Acid	Ketone_Irregular	Lactone	Lactone_Aromatic	MT_Acid	MT_Ether	MT_Hydrocarbon_aromático	MT_Ketone	Peroxide	ST_Alcohol	ST_Ester	ST_Ether
actinia	0.06	0	0	71.2	0	12.55	1.21	1.86	0	0.09	5.18	0	0.73	1.83	0.71	0.93	0.07	0	0	0	0	0	0	0	0	0	0	0	0	0	0.17	0	0.02	0	0	0	0	0	0.09	0	0.28	0	0
adenopoda	0	0	0	62.19	0	0	0	37.81	0	0	0	0	0	0	0	0	0	0	0	0	0	0	0	0	0	0	0	0	0	0	0	0	0	0	0	0	0	0	0	0	0	0	0
aff.oerstedii	19.02	0	0	28.79	0	0	2.78	0.55	0.88	0	0	0	0	0	21.54	1.08	0	0	0	0	0	0	0	0	0	0	0	0	0	0	3.18	0	0	0	0	0	2.91	0	10.66	0	0	0	0
alata_1	10	0	0	0	0	0	54.55	0	0	13.77	0	7.77	0	0	0	0	0	1.3	0	0	0	5.23	0	0	0	0	0	0	0	0	3.76	0	0	0	0	0	0	0	0	0	0	0	0
alata_2	64.3	12.7	2	1.2	0	0	1.2	0	0	1.9	0.9	0	2.6	6.2	0	2.7	0	0	0	0	0	0	0	0	0	0	0	0	0	0	0	0	0	0	0	0	0	0	0	0	0	0	0
ambigua	8.48	1.39	0	65.27	0	9.19	1.63	0.47	0.92	0	1.09	0	0	0.07	0.5	0.1	0	0	0	0	0	0	0	0	0	0	0	1.54	0	0	0.07	0	0	0	0	0	0.16	0	0	0	4.43	0.05	0
amethystina	0.23	0	0	29.25	0	0.53	0	0.27	0	0	0.4	0	3.42	12.19	2.8	0.16	0	0	0	41.83	0	0.08	0	0	0	0	0	0	0	0.11	2.43	0	0.04	0	0	0	0.72	0.01	0	0	0	0	0.06
antioquiensis	0	0	0	0	0	82.07	0	0	0	0	0	0	0	0	0	0	0	0	0	0	5.2	0	0	0	0	0	0	0	0	0	12.56	0	0	0	0	0	0	0	0	0	0	0	0
aurantia	0	0	0	0	0	1.24	0	16.35	0	0	48.77	0	0	5.03	0	0	20.5	0	0	0	0	0	0	0	0	0	0	0	0	0	0	7.61	0	0	0	0	0	0	0	0	0	0	0
biflora_1	30.73	16.92	2.15	12.32	0.58	3.76	0	3.95	0.56	2.58	0	0	0	0.25	0	5.52	0	0	0	0	0	0	0	0	0	0	0	0	9.52	0	0	0	0	0	0	0	0	0	0	0	0.67	0	0
biflora_2	1.22	0	0	12.67	0	2.59	20.8	23.43	0	12.77	0	0	8.57	0	0	0	2.91	0	0	0	0	0	0	0	0	0	0	0	0	2.87	0	0	0	0	0	0	0	1.41	0	0	4.12	0	0
boenderi	1.36	0	0	12.92	0	0	0	0	0	0.14	0	0	73.93	0	0	0	0	0	0.18	0	0.51	0	0	0	0	0	0	0.24	0	0	2.18	0	0	0	0	0	0	0	0	0	0	0	0
bogotensis	0	0	0	0	0	83.35	0	0	0	0	0	0	0	0	0	0	0	0	0	0	0	0	0	0	0	0	0	5.9	0	0	0	0	0	4.91	0	0	2.54	0	0	0	0	0	0
bryonioides	0	0.69	0	4.71	0	1.3	0	6.6	0	0	0	0	35.83	6.57	1.58	5.75	6.14	0	0	0	0	0	0	0	0	0	4.18	0.08	0	0	0	0	0	0	0	0	0	2.01	6.3	0	0	0	0.52
caerulea	0	0	0	1.32	0	0.84	0	91.33	0	0	2.24	0	0	0	0	0	0	0	0	0	0	0	0	0	0	0	0	0.24	0	0	0	0	0	0	0	0	1.79	0	0	0	0	0	0
cincinnata_1	0.9	0	0	0	0	0	2.4	0	0	3.6	2.2	0	30.5	0	18.2	23.1	0	0	0	0	0	0	0	0	0	0	0	0	0	0	0	0	0	0	0	0	0	0	0	2.7	0	0	0
cincinnata_2	1.87	0	0	10.2	0	29.02	21.76	1.38	0	0.27	3.12	0	0	0	10.53	0.59	0.37	0	0	0	0	1.27	0	5.46	0	0	0	0	0	0	1.24	0.37	0	0	0	0	1.12	0	0	0	0	0	0
citrina	0	0	0	0	0	0	0	0	0	0	0	0.85	0	0	0	39.68	58.32	0	0	0	0	0	0	0	0	0	0	0	0	0	0	0	0	0	0	0	0	0	0	0	0	0	0
coccinea	0	0	0	2.7	0	0	0	0	0	2.7	0	0	55.4	0	0	21.9	0	0	0	0	0	3	0	0	0	0	0	0	0	0	0	0	0	0	0	0	0	0	0	2.1	0	0	0
coccinea_1	0	0	0	0	0	45.57	0	0	33.29	0	0	0	0	0	0	0	0	18.95	0	0	0	0	0	0	0	0	0	0	0	0	0	0	0	0	0	0	0	0	0	0	0	0	0
coccinea_2	0	0	0	0	0	1.24	0	8.32	0	0	75.96	0	0	0	0	9.62	0	0	0	0	0	0	0	0	0	0	0	2.79	0	0	0	0	0	0	0	0	0	0	0	0	0	0	0
coriacea	0	0	0	0	0	0	0	0	0	66.53	0	8.04	0	0	0	0	0	0	25.43	0	0	0	0	0	0	0	0	0	0	0	0	0	0	0	0	0	0	0	0	0	0	0	0
deltoifolia	0	0	0	55.47	0	0	0	0	0	0	1.45	0	12.69	0	0	0	0.25	0	0	0	2.36	0	0	0	0	0	0	24.68	0	0	0	0	0	0	0	0	0	0	0	0	0	0	0
edulis_1	0	0	0	0.7	0	0	1.4	5.9	0	1.3	10.8	0	14.9	46.8	1.7	5.8	0	0	0	0	0	0	0	0	0	0	0	0	0	0	0	0	0	0	0	0	0	0	0	0.8	0	0	0
edulis_2	0	0	0	0	0	0	0	0	0	0	0	0	0	99.72	0	0	0	0	0	0	0	0	0	0	0	0	0	0	0	0	0	0	0	0	0	0	0	0	0	0	0	0	0
edulis_3	0	0	0	0	0	0	0	26.85	0	0	0.05	0	0.07	0	17.38	0	4.73	0	0	50.36	0	0	0	0	0	0	0	0	0	0	0	0	0.16	0	0	0	0	0	0	0	0	0	0
foetida	0	0	0	96.26	0	0	0	0	0	0	0	0	0	0	0	0	0	3.74	0	0	0	0	0	0	0	0	0	0	0	0	0	0	0	0	0	0	0	0	0	0	0	0	0
galbana_1	3.28	0	0	0	0	0.21	10.72	2.06	0	11.03	0	0	0	1.9	0	0	0	55.02	0	0	0	4.87	0	0	0	0	0	0	0	0	0	0	0	0	0	0	0	0	0	0	3.22	0	0
galbana_2	8.78	0	0	2.27	0	0.56	27.03	0	0	29.51	0	0	0	5.58	0	0	0	0	0	0	0	13.03	0	0	0	0	0	0	0	0	0	0	0	0	0	0	0	0	0	0	8.61	0	0
giberti	5.48	0	0	2.53	0	12.14	2.5	10.35	0	0.41	3.59	0	4.72	0	35.14	1.95	0.67	0	0	0	0	0	0	0	0	0	1.05	0.15	0	0.25	0.14	0	7.87	0	0	0	0.88	0	0.16	0	0.15	0.1	0.67
herbertiana	0	0.46	0	14.71	0	0	0	0.68	0	25.14	41.62	0	0	0	0	3.08	5.02	0	0.49	0	0	0	0	6.81	0	0	0	0	0	0	0	0	0	0	0	0	0	0	0	0	0	0	0
holosericea	0	0	0	0.44	0	0	9.45	12.59	0	0	29.08	0	19.17	3.58	0	2.5	3.39	0	0	0	0	0	0	0	0	0	0	0	0	4.21	2.76	0	0	0	0	0	0	0	0	0	0	0	3.1
incarnata	0	0	0	67.45	0	3.3	0	0	0	0	3.86	0	11.26	2.06	0	2.52	0.65	0	0	0	0.04	2.39	0	0	0	0	0	0.07	0	0	1.66	0	0.17	0	0	0	0	0	0.47	0	0	0	0
lancetillensis	0	0	0	13.33	57.12	0	0	0.23	0	0	0.1	0	3.78	7.88	5.18	0	1.72	0	0	0	0	0	0	5.31	0	0	0	0	0	0	0	0	0	0	0	0	0	0	1.49	0	0	0	0
laurifolia	57.65	4.69	0.74	10.15	0	2.28	4.04	4.14	0.26	0	0	0	5.14	1.5	1.31	0	0.36	0	0	0	0	0	0	0	0	0	0	0.5	0	0	0	0	0	0	0	0	0	0.02	0	0	0.19	0	0
ligularis_1	0	0	0.12	0.53	0	11.81	14.71	4.2	0	7.33	33.37	0	0	2.18	3.81	0	0	0	0	0	0	0	0	0	0	0	0	0	0.62	0	0	0	0	0	0	0	0	0	0	0	5.04	0	0
ligularis_2	0	0.78	0.57	1.64	0.16	29.32	7.46	5.72	0	0	6.29	0	0	0	11.85	0	0	0	0	0	0	0	0	0	0	0	0	0.06	0	0	0	0	0.82	0	0	0	0	0	0	0	17.62	6.69	0
lindeniana	0	0	0	16.77	0	0	0	83.23	0	0	0	0	0	0	0	0	0	0	0	0	0	0	0	0	0	0	0	0	0	0	0	0	0	0	0	0	0	0	0	0	0	0	0
maliformis_1	28.32	7.56	8.22	18.93	0	0	4.24	4.3	3.29	1.58	5.26	0	0	4.04	0	0	0	0	0	0	0	0	0	0	0	0	0	0	2.93	0	0	0	0	0	0	0	0	0	0	0	1.05	0	0
maliformis_2	0	0	0	1.12	0	0.12	0	90	0	0.34	0.31	0	0.07	0	0.17	0.31	0	0	0	0	0	0.15	0	0	0	0	0	4.46	0	0	0	0	0.07	0	0	0	0	0	0	0	0	1.18	0
manicata	0	0	0	0	0	0	21.67	0	0	2.67	2.81	0	34.28	15.39	2.05	6.96	5.54	0	0	0	0	0	0	0	0	0	0	0	0	1.56	0	0	0	0	4.2	0	0	0	0.05	0	0	0	0
manta	0	0	0	0	0	0	0	0	0	0	0	0	100	0	0	0	0	0	0	0	0	0	0	0	0	0	0	0	0	0	0	0	0	0	0	0	0	0	0	0	0	0	0
miersii	3.1	0	0	62.95	0	0	0	8.52	0.88	0	0	0	0	0	0	0	0.12	0	0	0	0	0	0	0	0	0	0	0	0	0	0	0	0	0	0	0	22.96	0	0	0	0	0	0
misera	57.76	23.39	15.61	2.28	0	0	0	0	0	0	0	0	0	0	0	0	0	0	0	0	0	0	0	0	0	0	0	0	0	0	0	0	0	0	0	0	0	0	0	0	0	0	0
mollissima	2.12	0	0	0	0	0	0	19.24	0	0	25.46	0	6.51	0	7.49	0	0	0	0	0	0	0	0	0.03	2.92	0	0	0	0	0	0	0	0	0	0	0	29.35	0	0	0	1.23	0	0
mooreana	0	0	0	68.82	0	1.1	4.4	0	0	0	0	0	15.21	0	0	0	3.34	0	0	0	0	0	0	0	0	0	0	0	0	0	0	0	0	0	0	0	0	0	0	0	0	0	0
morifolia	4.57	1.36	0	7.14	0	0	2.27	9.82	0	0	0	0	55.52	0.47	0.03	0.02	2.24	0	0	0	0.02	0	0	0	0	0	0	0	0	0	0.61	0	0	0	0	0	0	1.21	0.13	0	1.18	0	0
mucronata	1.96	0	0	11.48	0	0.09	51.77	0	0	0	0	4.14	30.26	0	0	0	0	0	0	0	0	0	0	0	0	0	0	0	0	0	0	0	0	0	0	0	0	0	0	0	0.3	0	0
mucronata_1	0	0	0	0	0	0	0.1	0.1	0	0	0	48.9	46.4	0	0	0	0	0	0	0	0	0	0	0	0	0	0	0	0	0	0	0	0	0	0	0	0	0	0	0	0	0	0
mucronata_2	1.26	0	0	6.28	0	0.06	33.18	0	0	1.32	0	2.66	22	0	0	0	0	22.95	0	0	0	0	0	0	0	3.38	0	0	0	0	0	0	0	0	0	0	0	0	0	0	0.19	0	0
mucronata_3	0	0	0	23.16	0	0	0	0	0	0	16.26	0	31.37	0	0	0	19.21	0	0	0	0	0	0	0	0	0	0	0	0	0	0	0	0	0	0	0	0	0	0	0	0	0	0
murucuja	0	0	0	0	0	17.65	0	2.24	0	17.33	0	0	7.18	48.23	0	0	7.36	0	0	0	0	0	0	0	0	0	0	0	0	0	0	0	0	0	0	0	0	0	0	0	0	0	0
nephrodes	0.44	0	0	43.83	0	0.52	2.67	7.98	0	0	2.46	0	13.74	0	0	0	1.89	0	0	0	0	0	0	0	0	0	0	1.98	0	1.48	0	0.16	0	0	0	0	8.78	2.76	2.94	0	0	0	0
nitida	38.2	19.08	15.46	1.28	0	0.66	0.54	17.76	0.05	0	0	0	0	0	0	0	0	0	0	0	0	0	0	0	0	0	0	0	0.12	0	0	0	0	0	0	2.04	0	0	0	0	0.04	0	0
occidentalis.sp..nov..ined.	0	0	0	11.06	0	0	0	1.01	0	0	26.07	0	4.93	0.02	9.92	11.11	0.05	0	0	0	0	0	0	0	0	0	0	4.11	0	1.48	4.3	0	0	12.84	0	0	0	0	0	0	0	0	2.72
oerstedii	0.45	0	0	10.67	0	3.49	4.77	1.58	0	2.29	5.92	0	44.03	0.79	4.66	0.9	1.57	0	0	0	0	0.75	0	0	0	0	0	0.32	0	0	0	0	0	0	0	0	0	0.26	0.22	0	3.57	0	0.03
penduliflora	2.36	0	0	7.1	0	0	0	0	0	4.35	0	0	3.95	0	54.63	13.88	0	0	0	0	0	0	3.4	0	0	0	0	0	0	0	0	0	0	0	0	0	0	0	0	0	5.76	0	0
perfoliata	0	0	0	0	0	0	0	0	0	0	0	0	0	0	0	76.71	0	0	23.29	0	0	0	0	0	0	0	0	0	0	0	0	0	0	0	0	0	0	0	0	0	0	0	0
platyloba	1.48	0.25	0.27	35.92	0	0.41	1.38	6.25	0	0.1	29.3	0	0.11	0.27	0.5	0	0	0	0	0	0	0	0	0	0	0	0	0.56	0	0	0	0	0	0	0	0	0.12	0	0	0	1.92	6.41	0
pohlii	40.71	42.05	12.04	0.21	0	0	0	0	0	0	0	0	0.7	0	0	0	0	0	0	0	0	0	0	0	0	0	0	0	0	0	0	0	0	0	0	2.8	0	0	0	0	0	0	0
punctata	0	0	0	0	67.06	0	1.04	26.2	0	0	0	0	3.44	0	0	0	0.55	0	0	0	0	0	0	0	0	0	0	0	0	0	0	0	0	0	0	0	0	0	0	0	0	0	0
quadrangularis_1	44.8	1.6	0.9	8.8	0	0	3.6	13.5	0	2.5	2.2	0	2.7	0	2.4	4.4	0	0	0	0	0	0	0	0	0	0	0	0	0	0	0	0	0	0	0	0	0	0	0	1.2	0	0	0
quadrangularis_2	8.29	2.5	1.18	2.37	0.18	0	11.93	60.47	0.78	0	0	0	2.95	1.26	0	0	0.12	0	0	0	0	0	0	0	0	0	0	0	0	0	0	0.14	0	0	0	0	0.04	0	0	0	0.3	0.04	0
quadriglandulosa	0	0	0	0	0	0	0	18.25	0	81.75	0	0	0	0	0	0	0	0	0	0	0	0	0	0	0	0	0	0	0	0	0	0	0	0	0	0	0	0	0	0	0	0	0
racemosa	0	0	0	15.59	0	0	0	44.48	0	0	26.25	0	0	0.46	0	0.74	0	0	0	0	0	0.25	0	1.65	2.09	0	0	2.92	0	0	0	0	1.14	0	0	0	0	0	0	0	0	0	0
riparia	2.83	0	0	2.64	0	0	50.55	5.94	0	0	0	0	0	0.12	32.98	0	0	0	0	0	0	0	0	0	0	0	0	0	2.93	0	0	0	0	0	0	0	0	0	0	0	0	0	0
rubra	0	0	0	92.47	0	0.72	0	0	0	0	0	0	3.22	0.5	0.51	0.07	0	0	0	0	0	0	0	0	0	0	0	0	0	0	0	0	0	0	0	0	0	0	0	0	0	0	0
rugosissima	0	0	0	0	0	0	0	0	0	12.34	87.66	0	0	0	0	0	0	0	0	0	0	0	0	0	0	0	0	0	0	0	0	0	0	0	0	0	0	0	0	0	0	0	0
sanguinolenta	28.07	0	10.16	0	0	0	0	13.8	0	0	24.69	0	5.2	0	0	0	0	0	0	0	0	0	0	0	0	0	0	0	0	14.31	0	0	0	0	0	0	0	0	0	0	0	0	0
serratifolia	0	0	0	27.21	0	42.29	0	0	0	0	0	0	0	15.84	0	0	0	0	0	0	0	0	0	0	0	0	0	0.8	0	0	0	12.32	0	0	0	0	0	0	0	0	0	0	0
serratodigitata	5.86	10.04	16.56	2.92	8.29	1.11	0	0.62	0	0	29.13	0	15.87	2.42	0	0	0	0	0	0	1.48	0	0	0	0	0	0	0.63	0	0	0	0	0.08	0	0	0	0	0	0	0	0	0.02	0
serrulata	5.69	1.24	0	61.44	0	9.54	2.81	0.25	0.6	0	2.82	0	4.17	0	0.63	0	0	0	0	0	0	0	0	0	0	0	0	5.3	0	0	0.02	0	0.7	0	0	0	0.34	0	0	0	0.06	0	0
sexflora	0	0	0	0	72.21	0	27.78	0	0	0	0	0	0	0	0	0	0	0	0	0	0	0	0	0	0	0	0	0	0	0	0	0	0	0	0	0	0	0	0	0	0	0	0
sexocellata	0	0	0	0	0	0	0	6.49	0	0	0	0	93.53	0	0	0	0	0	0	0	0	0	0	0	0	0	0	0	0	0	0	0	0	0	0	0	0	0	0	0	0	0	0
sprucei	0	0	0	0.14	0	0.52	57.3	1.38	3.57	0	0.9	0	5.49	0	18.8	0.48	1.55	0	0	0	4.74	0	0	0	0	0	0	0	0	0	0	0	0	0	0	0	0	0	0	0	0	0	0
standleyi	3.89	0	0	31.86	0	0	21.23	0	0	0	4.46	0	22.11	0.09	0	0	0	0	0	0	0	0	0	0	0	0	0	0	0	2.31	1.03	0	0	0	0	0	0	2.34	0	0	1.14	0	0
suberosa	0	0	0	98.75	0	0.36	0	0	0	0	0	0	0	0.05	0	0	0.47	0	0	0	0	0	0	0	0	0	0	0	0	0	0	0	0	0	0	0	0	0	0	0	0	0	0
sublanceolata	3.68	0	0	0	0	0	0	7.04	0	21.4	0	0	20.24	2.92	0	9.97	31.65	0	0	0	0	0	0	0	0	0	0	0	0	0	0	0	0	0	0	0	0	0	0	0	0	0	0
subpeltata	0.13	0	0	10.16	0	1.48	82.7	1.15	1.09	0	0.11	0	0	0	0.15	0	0	0	0	0	0	0	0	0	0	0	0	0	0	0	0	0	0	0	0.22	0	0	0	0	0	0	0	0
sunburst	8.65	1.73	0	59.57	0	0	0	7.15	7.31	0	0.79	0	0	3.73	0	3.9	0	0	0	0	0	0	0	0	0	0	0	7.17	0	0	0	0	0	0	0	0	0	0	0	0	0	0	0
tarminiana	0.91	1.11	0	42.41	0	0	0	0	0	0	9.54	0	10.73	2.07	0.27	9.64	0	0	0	0	9.96	5.27	0	0	0	0	0	1.57	0	0	0	0	0	0	0	0	4.74	0	0	0	0	0	0
tatei	0	1.18	0	0.96	2.83	0.89	30.15	8.2	0	0	7.67	0	20.29	3.99	4.35	0	4.82	0	0	0	0	0	0	0	0	0	0	0	0	0	0	0	0	0	0	0	0	0.92	0	0	2.84	0	0
telesiphe	0.18	0	0	13.2	0	8.7	0	0	0	0	0.27	0	56.14	0	0	0	2.22	0	0	0	0	0	0	0	0	0	0	10.35	0	0	0	0	0	0	0	0	0	0	0	0	3.77	0	0
tetrandra	5.15	0	0	82.03	0	10.67	0	0	0	0	0.31	0	0	0	0	0	0	0	0	0	0	0	0	0	0	0	0	0	0	0	0	0	0	0	0	0	0	0	0	0	0.03	0	0
trifasciata	0	0	0	0	0	0	0	1.2	0	0	0	0	37.65	4.98	17.65	9.5	0	0	0	0	7.05	0	0	0	0	0	0	0	0	0	0	0	0	16.83	0	0	0	0	0	0	0	0	0
triloba	18.26	4.61	38.11	0	0	1.25	0	0	0	0	0	0	0	0.12	0	0	0	0	2.88	0	0	0	0	0	0	0	0	0	0.42	0	0	0	0	0	0	0.17	0	0	0	0	22.1	4.21	0
trisecta	1.76	0	0	0.35	0	0	21.33	0	0	2.23	0.08	0	18.36	0	9.97	28.62	6.17	0	0	0	0	0	0	0	0	0	0	2.06	0	0.4	0	0	0	0	0	0	0	0	0	0	0	0	0
tucumanensis	0	5.68	0	36.55	0	2.84	0	0	0	0	0	0	24.18	3.81	0	0	0	0	0	0	0	0	0	0	0	0	0	0	0	2.51	0	0	0	0	0	0	0	0	0	0	18.98	0	0
tulae	0	0	2.77	0	0	0	0	0	0	0	0	0	47.65	0	0	0	40.35	0	0	0	0	0	0	0	0	0	0	0	0	0	6.55	0	0	0	0	0	0	0	0	0	0	0	0
vitifolia	0	0	0	90.37	0	0.71	2.09	0	0	0	0	0	0	0.8	0	0	0.41	0	0	0	0	0	0	0	0	0	0	2.49	0	0	0	0	0	0	0	0	0	0	0	0	0.45	0	0
xdecaisneana	56.87	5.08	2.14	13.74	0.03	0.09	9.42	1.62	0	0	0.11	0	0	4.33	0	0	0	0	0	0	0	0	0	0	0	0	0	0	0	0	0	0	0	0	0	0	0	0	0	0	0	0	0
yucatanensis	0	0	0	0	0	0	0	48.13	0	0	0	0	0	51.87	0	0	0	0	0	0	0	0	0	0	0	0	0	0	0	0	0	0	0	0	0	0	0	0	0	0	0	0	0
